# Supplementary material for: Dichlorido[(Z)-4-(2,6-diisopropyl­anilino)pent-3-en-2-one]dimethyl­tin(IV)
Source: Acta Crystallogr Sect E Struct Rep Online. 2010 Jan 9;66(Pt 2):m130. doi: 10.1107/S1600536809055810 (PMC2979832; doi:10.1107/S1600536809055810)
Supplement: Supplementary file 1 [file e-66-0m130-sup1.cif]

##############################################################################
###                                                                        ###
###        Electronic paper (Acta Crystallographica Section E)             ###
###                                                                        ###
##############################################################################
#                                                                            #
# This CIF contains the data in a paper accepted for publication in Acta     #
# Crystallographica Section E. It conforms to the requirements of Notes      #
# for Authors for Section E, and has been peer reviewed under the auspices   #
# of the IUCr Commission on Journals.                                        #
#                                                                            #
# Full details of the Crystallographic Information File format               #
# are given in the paper "The Crystallographic Information File (CIF):       #
# a New Standard Archive File for Crystallography" by S. R. Hall, F. H.      #
# Allen and I. D. Brown [Acta Cryst. (1991), A47, 655-685].                  #
#                                                                            #
# The current version of the core CIF dictionary is obtainable from          #
# ftp://ftp.iucr.org/pub/cif_core.dic. The current version number is 2.4.    #
#                                                                            #
# Software is freely available for graphical display of the structure(s) in  #
# this CIF.  For information consult the CIF home page http://www.iucr.org/  #
# cif/home.html                                                              #
#                                                                            #
# This file may be used for bona fide research purposes within the           #
# scientific community so long as proper attribution is given to the journal # 
# article from which it was obtained.                                        #
#                                                                            #
##############################################################################
                                             
data_I
_audit_creation_method     'WinGX routine CIF_UPDATE'
_chemical_name_systematic
;
Dichlorido[(<i>Z</i>)-4-(2,6-diisopropylanilino)pent-3-en-2-one]dimethyltin(IV)
;
_chemical_formula_moiety     'C19 H31 Cl2 N O Sn'
_chemical_formula_sum     'C19 H31 Cl2 N O Sn'
_chemical_formula_iupac     '[Sn (C H3)2 Cl2 (C17 H25 N O)]'
_chemical_formula_weight     479.04
_chemical_melting_point     ?
_chemical_melting_point_gt     397
_chemical_melting_point_lt     398
_symmetry_cell_setting     triclinic
_symmetry_space_group_name_H-M     'P -1'
_symmetry_space_group_name_Hall     '-P 1'
loop_
    _symmetry_equiv_pos_as_xyz
    'x, y, z'
    '-x, -y, -z'
_cell_length_a     8.504(4)
_cell_length_b     10.212(4)
_cell_length_c     14.507(6)
_cell_angle_alpha     71.070(7)
_cell_angle_beta     83.300(8)
_cell_angle_gamma     76.984(7)
_cell_volume     1159.8(9)
_cell_formula_units_Z     2
_cell_measurement_reflns_used     2254
_cell_measurement_theta_min     2.2
_cell_measurement_theta_max     20.4
_cell_measurement_temperature     297(2)
_exptl_crystal_description     block
_exptl_crystal_colour     colourless
_exptl_crystal_size_max     0.36
_exptl_crystal_size_mid     0.35
_exptl_crystal_size_min     0.33
_exptl_crystal_density_diffrn     1.372
_exptl_crystal_density_meas     ?
_exptl_crystal_density_method     'not measured'
_exptl_crystal_F_000     488
_exptl_absorpt_coefficient_mu     1.34
_exptl_absorpt_correction_type     multi-scan
_exptl_absorpt_process_details     '(SADABS; Bruker, 2000)'
_exptl_absorpt_correction_T_min     0.626
_exptl_absorpt_correction_T_max     0.645
_diffrn_ambient_temperature     297(2)
_diffrn_radiation_type     MoK\a
_diffrn_radiation_wavelength     0.71073
_diffrn_radiation_source     'fine-focus sealed tube'
_diffrn_radiation_monochromator     graphite
_diffrn_measurement_device_type     'Bruker SMART APEX CCD area-detector'
_diffrn_measurement_method     '\f and \w'
_diffrn_detector_area_resol_mean     ?
_diffrn_reflns_number     8415
_diffrn_reflns_av_R_equivalents     0.028
_diffrn_reflns_theta_min     2.15
_diffrn_reflns_theta_max     25
_diffrn_reflns_theta_full     25
_diffrn_measured_fraction_theta_max     0.994
_diffrn_measured_fraction_theta_full     0.994
_diffrn_reflns_limit_h_min     -10
_diffrn_reflns_limit_h_max     10
_diffrn_reflns_limit_k_min     -12
_diffrn_reflns_limit_k_max     12
_diffrn_reflns_limit_l_min     -17
_diffrn_reflns_limit_l_max     17
_diffrn_standards_number     0
_diffrn_standards_interval_count     .
_diffrn_standards_interval_time     .
_diffrn_standards_decay_%     ?
_refine_special_details
;
Refinement of <i>F</i>^2^ against ALL reflections. The weighted <i>R</i>-factor
<i>wR</i> and goodness of fit <i>S</i> are based on <i>F</i>^2^, conventional
<i>R</i>-factors <i>R</i> are based on <i>F</i>, with <i>F</i> set to zero for
negative <i>F</i>^2^. The threshold expression of <i>F</i>^2^ >
\s(<i>F</i>^2^) is used only for calculating <i>R</i>-factors(gt) <i>etc</i>.
and is not relevant to the choice of reflections for refinement.
<i>R</i>-factors based on <i>F</i>^2^ are statistically about twice as large
as those based on <i>F</i>, and <i>R</i>- factors based on ALL data will be
even larger.
;
_reflns_number_total     4044
_reflns_number_gt     3433
_reflns_threshold_expression     I>2sigma(I)
_refine_ls_structure_factor_coef     Fsqd
_refine_ls_matrix_type     full
_refine_ls_R_factor_all     0.057
_refine_ls_R_factor_gt     0.046
_refine_ls_wR_factor_ref     0.104
_refine_ls_goodness_of_fit_ref     1.06
_refine_ls_restrained_S_all     1.064
_refine_ls_number_reflns     4044
_refine_ls_number_parameters     229
_refine_ls_number_restraints     1
_refine_ls_hydrogen_treatment     mixed
_refine_ls_weighting_scheme     calc
_refine_ls_weighting_details
         'calc w=1/[\s^2^(Fo^2^)+(0.0450P)^2^+0.2662P] where P=(Fo^2^+2Fc^2^)/3'
_atom_sites_solution_hydrogens     geom
_atom_sites_solution_primary     direct
_atom_sites_solution_secondary     difmap
_refine_ls_shift/su_max     0.001
_refine_ls_shift/su_mean     0
_refine_diff_density_max     0.57
_refine_diff_density_min     -0.41
_refine_ls_extinction_method     none
loop_
    _atom_type_symbol
    _atom_type_description
    _atom_type_scat_dispersion_real
    _atom_type_scat_dispersion_imag
    _atom_type_scat_source
    C C 0.0033 0.0016 'International Tables Vol C Tables 4.2.6.8 and 6.1.1.4'
    H H 0 0 'International Tables Vol C Tables 4.2.6.8 and 6.1.1.4'
    N N 0.0061 0.0033 'International Tables Vol C Tables 4.2.6.8 and 6.1.1.4'
    O O 0.0106 0.006 'International Tables Vol C Tables 4.2.6.8 and 6.1.1.4'
    Cl Cl 0.1484 0.1585 'International Tables Vol C Tables 4.2.6.8 and 6.1.1.4'
    Sn Sn -0.6537 1.4246 'International Tables Vol C Tables 4.2.6.8 and 6.1.1.4'
_computing_data_collection     'SMART (Bruker, 2000)'
_computing_cell_refinement     'SAINT-Plus (Bruker, 2001)'
_computing_data_reduction     'SAINT-Plus (Bruker, 2001)'
_computing_structure_solution     'SHELXS97 (Sheldrick, 2008)'
_computing_structure_refinement     'SHELXL97 (Sheldrick, 2008)'
_computing_molecular_graphics     'DIAMOND (Brandenburg, 2009)'
_computing_publication_material     'PLATON (Spek, 2009)'
loop_
    _atom_site_type_symbol
    _atom_site_label
    _atom_site_fract_x
    _atom_site_fract_y
    _atom_site_fract_z
    _atom_site_U_iso_or_equiv
    _atom_site_adp_type
    _atom_site_calc_flag
    _atom_site_refinement_flags
    _atom_site_occupancy
    _atom_site_disorder_assembly
    _atom_site_disorder_group
    C C1 0.6984(5) 0.9135(5) 0.5930(3) 0.0605(11) Uani d . 1 . .
    C C2 0.6594(5) 1.0064(4) 0.6472(3) 0.0541(10) Uani d . 1 . .
    H H2 0.6908 1.0931 0.6209 0.065 Uiso calc R 1 . .
    C C3 0.5787(5) 0.9812(4) 0.7360(3) 0.0494(10) Uani d . 1 . .
    C C4 0.7852(8) 0.9572(6) 0.4950(4) 0.101(2) Uani d . 1 . .
    H H4A 0.8739 0.8825 0.4899 0.152 Uiso calc R 1 . .
    H H4B 0.8252 1.0408 0.4879 0.152 Uiso calc R 1 . .
    H H4C 0.7119 0.9762 0.4446 0.152 Uiso calc R 1 . .
    C C5 0.5455(7) 1.0906(5) 0.7874(4) 0.0781(15) Uani d . 1 . .
    H H5A 0.4309 1.1209 0.7959 0.117 Uiso calc R 1 . .
    H H5B 0.592 1.17 0.7494 0.117 Uiso calc R 1 . .
    H H5C 0.5922 1.0511 0.8501 0.117 Uiso calc R 1 . .
    C C6 0.4417(5) 0.8299(4) 0.8734(3) 0.0486(10) Uani d . 1 . .
    C C7 0.5269(5) 0.7605(4) 0.9578(3) 0.0527(10) Uani d . 1 . .
    C C8 0.4401(6) 0.7330(5) 1.0457(3) 0.0603(11) Uani d . 1 . .
    H H8 0.494 0.685 1.103 0.072 Uiso calc R 1 . .
    C C9 0.2759(6) 0.7751(5) 1.0501(3) 0.0641(12) Uani d . 1 . .
    H H9 0.2195 0.7569 1.1103 0.077 Uiso calc R 1 . .
    C C10 0.1943(5) 0.8433(5) 0.9674(3) 0.0648(12) Uani d . 1 . .
    H H10 0.0826 0.872 0.9716 0.078 Uiso calc R 1 . .
    C C11 0.2755(5) 0.8706(5) 0.8765(3) 0.0565(11) Uani d . 1 . .
    C C12 0.7095(5) 0.7131(5) 0.9532(4) 0.0650(12) Uani d . 1 . .
    H H12 0.7507 0.774 0.8923 0.078 Uiso calc R 1 . .
    C C13 0.7902(7) 0.7273(8) 1.0355(5) 0.109(2) Uani d . 1 . .
    H H13A 0.7611 0.6615 1.0958 0.163 Uiso calc R 1 . .
    H H13B 0.7556 0.8218 1.0392 0.163 Uiso calc R 1 . .
    H H13C 0.9053 0.7078 1.0239 0.163 Uiso calc R 1 . .
    C C14 0.7528(8) 0.5650(7) 0.9482(6) 0.120(2) Uani d . 1 . .
    H H14A 0.7234 0.5013 1.0095 0.18 Uiso calc R 1 . .
    H H14B 0.867 0.5408 0.9348 0.18 Uiso calc R 1 . .
    H H14C 0.6957 0.558 0.8972 0.18 Uiso calc R 1 . .
    C C15 0.1811(6) 0.9386(6) 0.7843(4) 0.0727(14) Uani d . 1 . .
    H H15 0.2549 0.979 0.7309 0.087 Uiso calc R 1 . .
    C C16 0.1201(8) 0.8259(8) 0.7587(4) 0.112(2) Uani d . 1 . .
    H H16A 0.2096 0.752 0.7532 0.169 Uiso calc R 1 . .
    H H16B 0.068 0.8675 0.6977 0.169 Uiso calc R 1 . .
    H H16C 0.0444 0.7874 0.809 0.169 Uiso calc R 1 . .
    C C17 0.0427(8) 1.0556(8) 0.7938(5) 0.132(3) Uani d . 1 . .
    H H17A -0.0347 1.0172 0.843 0.198 Uiso calc R 1 . .
    H H17B -0.0081 1.1 0.7326 0.198 Uiso calc R 1 . .
    H H17C 0.0825 1.1242 0.8119 0.198 Uiso calc R 1 . .
    C C18 0.6696(7) 0.6652(5) 0.4531(3) 0.0799(15) Uani d . 1 . .
    H H18A 0.5909 0.7496 0.4515 0.12 Uiso calc R 1 . .
    H H18B 0.6202 0.6001 0.4372 0.12 Uiso calc R 1 . .
    H H18C 0.7568 0.6886 0.4065 0.12 Uiso calc R 1 . .
    C C19 0.9525(7) 0.5569(7) 0.6771(4) 0.1025(19) Uani d . 1 . .
    H H19A 0.9978 0.4592 0.7077 0.154 Uiso calc R 1 . .
    H H19B 0.9138 0.6023 0.7262 0.154 Uiso calc R 1 . .
    H H19C 1.0339 0.6022 0.6356 0.154 Uiso calc R 1 . .
    Cl Cl1 0.5420(2) 0.51095(17) 0.70215(11) 0.1040(5) Uani d . 1 . .
    Cl Cl2 0.8568(2) 0.33755(15) 0.57138(13) 0.1102(6) Uani d . 1 . .
    H H1 0.547(5) 0.801(3) 0.752(3) 0.055(13) Uiso d D 1 . .
    N N1 0.5289(4) 0.8616(4) 0.7806(3) 0.0513(8) Uani d D 1 . .
    O O1 0.6627(4) 0.7925(3) 0.6232(2) 0.0761(10) Uani d . 1 . .
    Sn Sn1 0.75936(4) 0.57249(3) 0.59303(2) 0.06287(15) Uani d . 1 . .
loop_
    _atom_site_aniso_label
    _atom_site_aniso_U_11
    _atom_site_aniso_U_22
    _atom_site_aniso_U_33
    _atom_site_aniso_U_12
    _atom_site_aniso_U_13
    _atom_site_aniso_U_23
    C1 0.064(3) 0.058(3) 0.056(3) -0.011(2) 0.010(2) -0.019(2)
    C2 0.060(3) 0.047(2) 0.056(3) -0.018(2) 0.003(2) -0.014(2)
    C3 0.048(2) 0.046(2) 0.057(3) -0.0075(19) -0.0061(19) -0.019(2)
    C4 0.131(5) 0.096(4) 0.077(4) -0.048(4) 0.042(3) -0.027(3)
    C5 0.111(4) 0.056(3) 0.078(3) -0.024(3) 0.013(3) -0.036(3)
    C6 0.052(2) 0.046(2) 0.053(2) -0.0107(19) 0.004(2) -0.024(2)
    C7 0.056(3) 0.050(2) 0.057(3) -0.011(2) -0.002(2) -0.023(2)
    C8 0.072(3) 0.059(3) 0.050(3) -0.015(2) -0.001(2) -0.016(2)
    C9 0.073(3) 0.069(3) 0.052(3) -0.019(3) 0.017(2) -0.024(2)
    C10 0.052(3) 0.074(3) 0.067(3) -0.014(2) 0.004(2) -0.023(3)
    C11 0.060(3) 0.059(3) 0.054(3) -0.014(2) 0.002(2) -0.022(2)
    C12 0.055(3) 0.065(3) 0.074(3) -0.008(2) -0.004(2) -0.022(2)
    C13 0.069(4) 0.152(6) 0.125(5) -0.024(4) -0.020(4) -0.062(5)
    C14 0.087(4) 0.093(5) 0.188(7) 0.020(4) -0.030(4) -0.070(5)
    C15 0.055(3) 0.094(4) 0.064(3) -0.012(3) -0.008(2) -0.019(3)
    C16 0.117(5) 0.156(7) 0.081(4) -0.052(5) -0.023(4) -0.035(4)
    C17 0.103(5) 0.141(7) 0.118(6) 0.040(5) -0.030(4) -0.028(5)
    C18 0.100(4) 0.074(3) 0.058(3) 0.002(3) -0.021(3) -0.017(3)
    C19 0.097(4) 0.121(5) 0.101(5) -0.013(4) -0.029(4) -0.048(4)
    Cl1 0.1360(13) 0.1014(11) 0.0782(9) -0.0581(10) 0.0188(9) -0.0174(8)
    Cl2 0.1549(15) 0.0523(8) 0.1206(13) -0.0019(9) -0.0277(11) -0.0282(8)
    N1 0.058(2) 0.046(2) 0.055(2) -0.0101(17) 0.0052(17) -0.0250(18)
    O1 0.106(3) 0.061(2) 0.068(2) -0.0291(19) 0.0276(19) -0.0314(17)
    Sn1 0.0865(3) 0.0497(2) 0.0515(2) -0.01062(16) -0.00813(16) -0.01462(15)
_geom_special_details
;
All e.s.d.'s (except the e.s.d. in the dihedral angle between two l.s. planes)
are estimated using the full covariance matrix. The cell e.s.d.'s are taken
into account individually in the estimation of e.s.d.'s in distances, angles
and torsion angles; correlations between e.s.d.'s in cell parameters are only
used when they are defined by crystal symmetry. An approximate (isotropic)
treatment of cell e.s.d.'s is used for estimating e.s.d.'s involving l.s.
planes.
;
loop_
    _geom_bond_atom_site_label_1
    _geom_bond_atom_site_label_2
    _geom_bond_site_symmetry_2
    _geom_bond_distance
    _geom_bond_publ_flag
    C1 O1 . 1.264(5) yes
    C1 C2 . 1.382(6) ?
    C1 C4 . 1.502(6) ?
    C2 C3 . 1.362(5) ?
    C2 H2 . 0.93 ?
    C3 N1 . 1.322(5) ?
    C3 C5 . 1.494(6) ?
    C4 H4A . 0.96 ?
    C4 H4B . 0.96 ?
    C4 H4C . 0.96 ?
    C5 H5A . 0.96 ?
    C5 H5B . 0.96 ?
    C5 H5C . 0.96 ?
    C6 C11 . 1.381(6) ?
    C6 C7 . 1.392(6) ?
    C6 N1 . 1.435(5) ?
    C7 C8 . 1.376(6) ?
    C7 C12 . 1.519(6) ?
    C8 C9 . 1.366(6) ?
    C8 H8 . 0.93 ?
    C9 C10 . 1.356(6) ?
    C9 H9 . 0.93 ?
    C10 C11 . 1.389(6) ?
    C10 H10 . 0.93 ?
    C11 C15 . 1.520(6) ?
    C12 C14 . 1.497(7) ?
    C12 C13 . 1.505(7) ?
    C12 H12 . 0.98 ?
    C13 H13A . 0.96 ?
    C13 H13B . 0.96 ?
    C13 H13C . 0.96 ?
    C14 H14A . 0.96 ?
    C14 H14B . 0.96 ?
    C14 H14C . 0.96 ?
    C15 C17 . 1.506(8) ?
    C15 C16 . 1.524(8) ?
    C15 H15 . 0.98 ?
    C16 H16A . 0.96 ?
    C16 H16B . 0.96 ?
    C16 H16C . 0.96 ?
    C17 H17A . 0.96 ?
    C17 H17B . 0.96 ?
    C17 H17C . 0.96 ?
    C18 Sn1 . 2.095(5) yes
    C18 H18A . 0.96 ?
    C18 H18B . 0.96 ?
    C18 H18C . 0.96 ?
    C19 Sn1 . 2.105(5) yes
    C19 H19A . 0.96 ?
    C19 H19B . 0.96 ?
    C19 H19C . 0.96 ?
    Cl1 Sn1 . 2.3478(16) yes
    Cl2 Sn1 . 2.4644(17) yes
    N1 H1 . 0.833(18) ?
    O1 Sn1 . 2.375(3) yes
loop_
    _geom_angle_atom_site_label_1
    _geom_angle_atom_site_label_2
    _geom_angle_atom_site_label_3
    _geom_angle_site_symmetry_1
    _geom_angle_site_symmetry_3
    _geom_angle
    _geom_angle_publ_flag
    O1 C1 C2 . . 121.9(4) ?
    O1 C1 C4 . . 118.8(4) ?
    C2 C1 C4 . . 119.3(4) ?
    C3 C2 C1 . . 125.3(4) ?
    C3 C2 H2 . . 117.3 ?
    C1 C2 H2 . . 117.3 ?
    N1 C3 C2 . . 122.7(4) ?
    N1 C3 C5 . . 117.4(4) ?
    C2 C3 C5 . . 119.9(4) ?
    C1 C4 H4A . . 109.5 ?
    C1 C4 H4B . . 109.5 ?
    H4A C4 H4B . . 109.5 ?
    C1 C4 H4C . . 109.5 ?
    H4A C4 H4C . . 109.5 ?
    H4B C4 H4C . . 109.5 ?
    C3 C5 H5A . . 109.5 ?
    C3 C5 H5B . . 109.5 ?
    H5A C5 H5B . . 109.5 ?
    C3 C5 H5C . . 109.5 ?
    H5A C5 H5C . . 109.5 ?
    H5B C5 H5C . . 109.5 ?
    C11 C6 C7 . . 121.8(4) ?
    C11 C6 N1 . . 118.9(4) ?
    C7 C6 N1 . . 119.2(4) ?
    C8 C7 C6 . . 117.9(4) ?
    C8 C7 C12 . . 120.8(4) ?
    C6 C7 C12 . . 121.3(4) ?
    C9 C8 C7 . . 121.0(4) ?
    C9 C8 H8 . . 119.5 ?
    C7 C8 H8 . . 119.5 ?
    C10 C9 C8 . . 120.6(4) ?
    C10 C9 H9 . . 119.7 ?
    C8 C9 H9 . . 119.7 ?
    C9 C10 C11 . . 120.8(4) ?
    C9 C10 H10 . . 119.6 ?
    C11 C10 H10 . . 119.6 ?
    C6 C11 C10 . . 117.9(4) ?
    C6 C11 C15 . . 122.0(4) ?
    C10 C11 C15 . . 120.1(4) ?
    C14 C12 C13 . . 111.3(5) ?
    C14 C12 C7 . . 109.7(4) ?
    C13 C12 C7 . . 113.5(4) ?
    C14 C12 H12 . . 107.3 ?
    C13 C12 H12 . . 107.3 ?
    C7 C12 H12 . . 107.3 ?
    C12 C13 H13A . . 109.5 ?
    C12 C13 H13B . . 109.5 ?
    H13A C13 H13B . . 109.5 ?
    C12 C13 H13C . . 109.5 ?
    H13A C13 H13C . . 109.5 ?
    H13B C13 H13C . . 109.5 ?
    C12 C14 H14A . . 109.5 ?
    C12 C14 H14B . . 109.5 ?
    H14A C14 H14B . . 109.5 ?
    C12 C14 H14C . . 109.5 ?
    H14A C14 H14C . . 109.5 ?
    H14B C14 H14C . . 109.5 ?
    C17 C15 C11 . . 112.4(5) ?
    C17 C15 C16 . . 110.5(5) ?
    C11 C15 C16 . . 109.5(4) ?
    C17 C15 H15 . . 108.1 ?
    C11 C15 H15 . . 108.1 ?
    C16 C15 H15 . . 108.1 ?
    C15 C16 H16A . . 109.5 ?
    C15 C16 H16B . . 109.5 ?
    H16A C16 H16B . . 109.5 ?
    C15 C16 H16C . . 109.5 ?
    H16A C16 H16C . . 109.5 ?
    H16B C16 H16C . . 109.5 ?
    C15 C17 H17A . . 109.5 ?
    C15 C17 H17B . . 109.5 ?
    H17A C17 H17B . . 109.5 ?
    C15 C17 H17C . . 109.5 ?
    H17A C17 H17C . . 109.5 ?
    H17B C17 H17C . . 109.5 ?
    Sn1 C18 H18A . . 109.5 ?
    Sn1 C18 H18B . . 109.5 ?
    H18A C18 H18B . . 109.5 ?
    Sn1 C18 H18C . . 109.5 ?
    H18A C18 H18C . . 109.5 ?
    H18B C18 H18C . . 109.5 ?
    Sn1 C19 H19A . . 109.5 ?
    Sn1 C19 H19B . . 109.5 ?
    H19A C19 H19B . . 109.5 ?
    Sn1 C19 H19C . . 109.5 ?
    H19A C19 H19C . . 109.5 ?
    H19B C19 H19C . . 109.5 ?
    C3 N1 C6 . . 125.1(3) ?
    C3 N1 H1 . . 117(3) ?
    C6 N1 H1 . . 117(3) ?
    C1 O1 Sn1 . . 136.4(3) ?
    C18 Sn1 C19 . . 142.9(3) yes
    C18 Sn1 Cl1 . . 107.61(16) ?
    C19 Sn1 Cl1 . . 107.20(18) ?
    C18 Sn1 O1 . . 88.67(17) ?
    C19 Sn1 O1 . . 84.0(2) ?
    Cl1 Sn1 O1 . . 81.74(9) yes
    C18 Sn1 Cl2 . . 94.04(15) yes
    C19 Sn1 Cl2 . . 94.78(18) yes
    Cl1 Sn1 Cl2 . . 95.82(6) yes
    O1 Sn1 Cl2 . . 176.81(8) yes
loop_
    _geom_torsion_atom_site_label_1
    _geom_torsion_atom_site_label_2
    _geom_torsion_atom_site_label_3
    _geom_torsion_atom_site_label_4
    _geom_torsion_site_symmetry_1
    _geom_torsion_site_symmetry_2
    _geom_torsion_site_symmetry_3
    _geom_torsion_site_symmetry_4
    _geom_torsion
    _geom_torsion_publ_flag
    O1 C1 C2 C3 . . . . -1.0(7) ?
    C4 C1 C2 C3 . . . . 178.8(5) ?
    C1 C2 C3 N1 . . . . 0.4(7) ?
    C1 C2 C3 C5 . . . . 179.4(4) ?
    C11 C6 C7 C8 . . . . 0.0(6) ?
    N1 C6 C7 C8 . . . . 179.3(4) ?
    C11 C6 C7 C12 . . . . 178.5(4) ?
    N1 C6 C7 C12 . . . . -2.2(6) ?
    C6 C7 C8 C9 . . . . -1.3(6) ?
    C12 C7 C8 C9 . . . . -179.8(4) ?
    C7 C8 C9 C10 . . . . 1.0(7) ?
    C8 C9 C10 C11 . . . . 0.6(7) ?
    C7 C6 C11 C10 . . . . 1.6(6) ?
    N1 C6 C11 C10 . . . . -177.7(4) ?
    C7 C6 C11 C15 . . . . -176.3(4) ?
    N1 C6 C11 C15 . . . . 4.4(6) ?
    C9 C10 C11 C6 . . . . -1.8(7) ?
    C9 C10 C11 C15 . . . . 176.1(4) ?
    C8 C7 C12 C14 . . . . 87.0(6) ?
    C6 C7 C12 C14 . . . . -91.4(5) ?
    C8 C7 C12 C13 . . . . -38.2(6) ?
    C6 C7 C12 C13 . . . . 143.3(5) ?
    C6 C11 C15 C17 . . . . -140.8(5) ?
    C10 C11 C15 C17 . . . . 41.3(7) ?
    C6 C11 C15 C16 . . . . 96.0(5) ?
    C10 C11 C15 C16 . . . . -81.8(6) ?
    C2 C3 N1 C6 . . . . -179.2(4) ?
    C5 C3 N1 C6 . . . . 1.7(6) ?
    C11 C6 N1 C3 . . . . 86.6(5) ?
    C7 C6 N1 C3 . . . . -92.8(5) ?
    C2 C1 O1 Sn1 . . . . -156.7(3) ?
    C4 C1 O1 Sn1 . . . . 23.6(7) ?
    C1 O1 Sn1 C18 . . . . -68.9(5) ?
    C1 O1 Sn1 C19 . . . . 74.7(5) ?
    C1 O1 Sn1 Cl1 . . . . -176.9(5) ?
loop_
    _geom_hbond_atom_site_label_D
    _geom_hbond_atom_site_label_H
    _geom_hbond_atom_site_label_A
    _geom_hbond_site_symmetry_D
    _geom_hbond_site_symmetry_H
    _geom_hbond_site_symmetry_A
    _geom_hbond_distance_DH
    _geom_hbond_distance_HA
    _geom_hbond_distance_DA
    _geom_hbond_angle_DHA
    _geom_hbond_publ_flag
    N1 H1 O1 . . . 0.83(3) 2.03(4) 2.662(5) 133(4) yes
    C8 H8 Cl1 2_667 2_667 . 0.93 2.91 3.695(4) 143 yes
    C17 H17B Cl2 1_645 1_645 . 0.96 2.89 3.783(6) 155 yes
    C19 H19C Cl2 2_766 2_766 . 0.96 2.94 3.700(6) 137 yes
data_global
_journal_date_recd_electronic     2009-12-16
_journal_date_accepted     2009-12-30
_journal_name_full     'Acta Crystallographica, Section E'
_journal_year     2010
_journal_volume     66
_journal_issue      2
_journal_page_first     m130
_journal_page_last     m130
_journal_paper_category     QM
_journal_coeditor_code     NC2173
_publ_contact_author_name     'Cristian Silvestru'
_publ_contact_author_address
;
Universitatea Babe\,s-Bolyai
Facultatea de Chimie \,si Inginerie Chimic\~a
11 Arany Janos
40028 Cluj-Napoca
Rom\^ania
;
_publ_contact_author_email     'crat@chem.ubbcluj.ro'
_publ_contact_author_fax     '+40264590818'
_publ_contact_author_phone     '+40264593833'
_publ_section_title
;
Dichlorido[(<i>Z</i>)-4-(2,6-diisopropylanilino)pent-3-en-2-one]dimethyltin(IV)
;
loop_
    _publ_author_name
    _publ_author_footnote
    _publ_author_address
    'Ra\,t, Ciprian' .
;
Universitatea Babe\,s-Bolyai, Facultatea de Chimie \,si Inginerie Chimic\~a
11 Arany Janos
400028 Cluj-Napoca
Romania
;
    'Com\,sa, Carmen' .
;
Universitatea Babe\,s-Bolyai, Facultatea de Chimie \,si Inginerie Chimic\~a
11 Arany Janos
400028 Cluj-Napoca
Romania
;
    'Silvestru, Cristian' .
;
Universitatea Babe\,s-Bolyai, Facultatea de Chimie \,si Inginerie Chimic\~a
11 Arany Janos
400028 Cluj-Napoca
Romania
;
_publ_section_synopsis     .
