# Supplementary material for: Dichlorido[(Z)-4-(2,6-diisopropyl­anilino)pent-3-en-2-one]dimethyl­tin(IV)
Source: Acta Crystallogr Sect E Struct Rep Online. 2010 Jan 9;66(Pt 2):m130. doi: 10.1107/S1600536809055810 (PMC2979832; doi:10.1107/S1600536809055810)
Supplement: Supplementary file 2 [file e-66-0m130-Isup2.hkl]

# 
# h,k,l, Fc-squared, Fo-squared, sigma(Fo-squared) and status flag 
# 
data_I
_shelx_title ' 56alb in P-1' 
_shelx_refln_list_code          4 
_shelx_F_calc_maximum      150.54 
_exptl_crystal_F_000       488.00 
_reflns_d_resolution_high  0.8407 
 
loop_ 
 _symmetry_equiv_pos_as_xyz 
 'x, y, z' 
 '-x, -y, -z' 
 
_cell_length_a     8.5044 
_cell_length_b    10.2117 
_cell_length_c    14.5074 
_cell_angle_alpha  71.070 
_cell_angle_beta   83.300 
_cell_angle_gamma  76.984 
 
_shelx_F_squared_multiplier     1.000 
 
loop_ 
 _refln_index_h 
 _refln_index_k 
 _refln_index_l 
 _refln_F_squared_calc 
 _refln_F_squared_meas 
 _refln_F_squared_sigma 
 _refln_observed_status 
   1   0   0     2375.74     2582.78     72.79 o 
   2   0   0     7595.96     8145.77    131.11 o 
   3   0   0     1571.54     1541.56    103.69 o 
   4   0   0     4491.82     4928.39    119.73 o 
   5   0   0        5.22       10.22      2.69 o 
   6   0   0      438.21      391.75     27.16 o 
   7   0   0        1.73        0.00      5.23 o 
   8   0   0        4.92       28.37      9.38 o 
   9   0   0       20.44       24.12     10.45 o 
  -9   1   0        0.69        0.00      7.56 o 
  -8   1   0      295.83      247.77     29.14 o 
  -7   1   0       11.36        7.90      6.57 o 
  -6   1   0      801.51      696.90     31.37 o 
  -5   1   0      153.16      189.78     18.58 o 
  -4   1   0      875.15      749.67     25.77 o 
  -3   1   0      401.88      401.06     11.32 o 
  -2   1   0      351.87      353.37     26.61 o 
  -1   1   0      566.32      659.08     13.35 o 
   0   1   0     2173.92     2351.99     39.06 o 
   1   1   0     2598.16     2748.49     46.00 o 
   2   1   0     7812.22     8014.64    129.53 o 
   3   1   0     3910.13     4074.70    137.19 o 
   4   1   0     3564.65     3592.29     66.27 o 
   5   1   0      586.97      499.11     25.10 o 
   6   1   0      265.34      245.73     13.26 o 
   7   1   0       99.39       97.39     14.45 o 
   8   1   0       39.98       39.24     10.72 o 
   9   1   0       44.28       40.71     11.58 o 
  -9   2   0        0.49        0.00     11.87 o 
  -8   2   0       47.65       78.06     20.45 o 
  -7   2   0       35.51       36.39     10.26 o 
  -6   2   0      517.47      457.08     25.11 o 
  -5   2   0      346.62      397.18     20.90 o 
  -4   2   0     1370.19     1296.38     29.93 o 
  -3   2   0     3120.61     3364.07     60.45 o 
  -2   2   0      259.55      247.49      9.82 o 
  -1   2   0     6595.28     6977.18    112.95 o 
   0   2   0     2702.65     3045.39     51.35 o 
   1   2   0     7925.51     8166.20    131.22 o 
   2   2   0      391.58      410.58     11.71 o 
   3   2   0     4088.60     4070.31     72.22 o 
   4   2   0      614.87      592.86     18.02 o 
   5   2   0     2618.69     2654.30     61.30 o 
   6   2   0       51.39       57.51      7.49 o 
   7   2   0      344.41      343.66     29.36 o 
   8   2   0        3.54       13.95      7.39 o 
   9   2   0       26.23       27.83      9.30 o 
  10   2   0        3.11       18.87     15.61 o 
  -8   3   0       13.11       22.92      8.70 o 
  -7   3   0      114.94      119.29     16.69 o 
  -6   3   0      173.95      182.92     23.53 o 
  -5   3   0     1275.08     1234.97     42.36 o 
  -4   3   0      807.23      812.21     30.11 o 
  -3   3   0     1271.55     1214.08     31.56 o 
  -2   3   0       12.75       16.36      2.82 o 
  -1   3   0    10143.15    10604.34    170.78 o 
   0   3   0      752.20      825.72     45.19 o 
   1   3   0     1421.19     1467.09     39.33 o 
   2   3   0      786.70      796.90     23.95 o 
   3   3   0     4142.31     4074.69    193.32 o 
   4   3   0      499.45      487.79     16.61 o 
   5   3   0     1453.16     1319.65     33.61 o 
   6   3   0        1.06        9.30      3.79 o 
   7   3   0      344.67      351.47     18.89 o 
   8   3   0        3.15        2.40      6.95 o 
   9   3   0       47.95       56.86     11.27 o 
  10   3   0        5.14        8.94      8.08 o 
  -8   4   0        4.86       11.94      8.51 o 
  -7   4   0      110.38      110.30     16.78 o 
  -6   4   0       10.41       13.20      6.91 o 
  -5   4   0      298.72      306.95     22.56 o 
  -4   4   0      115.18      114.56     13.06 o 
  -3   4   0     1623.54     1643.80     35.74 o 
  -2   4   0       23.36       34.63      7.18 o 
  -1   4   0     7680.30     8008.24    132.65 o 
   0   4   0        1.21        7.09      2.16 o 
   1   4   0     1205.86     1246.73     26.83 o 
   2   4   0     1440.13     1362.50     34.20 o 
   3   4   0      889.47      862.00     23.19 o 
   4   4   0      366.50      406.47     15.59 o 
   5   4   0      714.43      659.97     46.68 o 
   6   4   0      117.35      119.86     11.33 o 
   7   4   0      102.57      116.49     12.00 o 
   8   4   0      124.07      107.83     16.09 o 
   9   4   0      107.17      107.94     17.07 o 
  -7   5   0      109.69      103.35     22.21 o 
  -6   5   0       46.83       57.23     16.38 o 
  -5   5   0      616.04      528.28     26.80 o 
  -4   5   0       42.50       49.16      8.25 o 
  -3   5   0      361.22      365.96     14.46 o 
  -2   5   0      219.93      249.89     10.85 o 
  -1   5   0     4366.34     4381.11     78.48 o 
   0   5   0      485.49      453.53     13.34 o 
   1   5   0     3327.80     3582.48     81.44 o 
   2   5   0     4016.21     3830.02     70.98 o 
   3   5   0     1788.62     1700.16     38.63 o 
   4   5   0      611.56      576.86     28.16 o 
   5   5   0      179.58      182.74     23.48 o 
   6   5   0      286.20      274.07     17.88 o 
   7   5   0        4.92        1.81      4.74 o 
   8   5   0      109.17      116.89     13.47 o 
   9   5   0        0.06        4.88      8.25 o 
  -7   6   0       34.51       39.36     15.39 o 
  -6   6   0      131.09      145.13     27.93 o 
  -5   6   0       90.15       93.68     23.31 o 
  -4   6   0      696.46      687.83     48.38 o 
  -3   6   0      124.07      105.55     20.45 o 
  -2   6   0      829.02      818.29     61.68 o 
  -1   6   0      468.57      431.78     21.13 o 
   0   6   0      522.86      497.91     38.15 o 
   1   6   0      187.19      196.51     11.95 o 
   2   6   0     2846.90     2950.46     63.20 o 
   3   6   0      415.94      355.92     14.66 o 
   4   6   0     1849.42     1855.06     44.28 o 
   5   6   0       37.03       54.26      7.77 o 
   6   6   0      288.07      293.55     18.98 o 
   7   6   0        9.58       14.90      5.87 o 
   8   6   0       98.21      120.99     17.27 o 
   9   6   0        9.58       12.80     14.40 o 
  -6   7   0       94.21       66.85     18.91 o 
  -5   7   0       57.73       85.54     21.99 o 
  -4   7   0      591.83      574.15     54.31 o 
  -3   7   0        4.00       13.19     11.87 o 
  -2   7   0     1367.87     1231.08     43.45 o 
  -1   7   0       20.53       33.13      7.60 o 
   0   7   0      887.19      792.17     32.37 o 
   1   7   0       27.00       33.38      8.24 o 
   2   7   0      633.89      590.74     27.75 o 
   3   7   0        0.73        1.30      4.27 o 
   4   7   0      709.94      655.68     30.85 o 
   5   7   0       10.44       11.17      4.67 o 
   6   7   0      333.19      334.34     19.49 o 
   7   7   0       24.18       28.66      7.26 o 
   8   7   0       32.52       70.02     17.39 o 
   9   7   0        8.81       27.64      9.52 o 
  -5   8   0        0.33        0.00     10.99 o 
  -4   8   0      181.61      177.02     31.66 o 
  -3   8   0       31.23       30.57     13.19 o 
  -2   8   0     1068.19     1057.92     64.87 o 
  -1   8   0       26.27       27.69      9.02 o 
   0   8   0      502.35      470.54     29.47 o 
   1   8   0      847.85      760.97    111.27 o 
   2   8   0      439.32      437.15     24.95 o 
   3   8   0      208.56      199.29     20.53 o 
   4   8   0       86.16       91.39     14.29 o 
   5   8   0      220.41      198.13     37.93 o 
   6   8   0       61.81       52.08     19.35 o 
   7   8   0      138.07      146.19     19.99 o 
   8   8   0       39.60       61.34     12.71 o 
  -4   9   0        3.50       23.97     11.43 o 
  -3   9   0      192.12      165.36     29.47 o 
  -2   9   0      260.43      320.83     43.32 o 
  -1   9   0      264.48      249.17     40.24 o 
   0   9   0      356.11      341.04     27.59 o 
   1   9   0      712.05      613.02     35.95 o 
   2   9   0      195.22      209.54     28.04 o 
   3   9   0      404.03      457.05     33.04 o 
   4   9   0      110.71       98.22     15.84 o 
   5   9   0       16.55       17.06      9.90 o 
   6   9   0        3.28       13.79      7.23 o 
   7   9   0      107.87      116.34     18.32 o 
  -3  10   0        7.82       15.39     14.51 o 
  -2  10   0        0.73        0.22     10.55 o 
  -1  10   0       84.37       75.42     20.89 o 
   0  10   0       26.77       28.56      9.00 o 
   1  10   0      354.70      339.99     30.90 o 
   2  10   0       23.07       49.60     11.21 o 
   3  10   0      309.64      316.41     28.92 o 
   4  10   0       23.66        8.38     17.81 o 
   5  10   0      214.87      232.27     25.55 o 
   6  10   0        6.66       11.00      8.33 o 
   0  11   0       18.65       19.18      9.82 o 
   1  11   0       55.81       78.31     14.46 o 
   2  11   0       13.39       24.51      9.69 o 
   3  11   0      116.82      134.80     38.81 o 
   4  11   0       15.23        3.52     10.99 o 
  -3 -11   1       68.30       76.08     14.77 o 
  -2 -11   1       24.64       13.84     17.04 o 
  -1 -11   1       92.57       92.99     20.34 o 
   0 -11   1        0.90        1.91      7.95 o 
  -6 -10   1       23.03       63.19     12.95 o 
  -5 -10   1      113.18      135.68     19.66 o 
  -4 -10   1       81.52       93.71     17.48 o 
  -3 -10   1      236.55      217.76     24.74 o 
  -2 -10   1      225.55      244.72     25.40 o 
  -1 -10   1      249.80      250.33     43.32 o 
   0 -10   1       81.44       87.12     21.66 o 
   1 -10   1       64.00       73.67     19.57 o 
   2 -10   1       20.23       29.03     16.05 o 
  -7  -9   1       22.09       13.55      8.27 o 
  -6  -9   1       39.90       51.15     17.26 o 
  -5  -9   1      106.95       98.30     14.75 o 
  -4  -9   1       24.96       40.92     13.63 o 
  -3  -9   1       21.74       44.07     10.43 o 
  -2  -9   1      726.98      723.62     35.76 o 
  -1  -9   1      130.12      133.53     22.32 o 
   0  -9   1      567.27      504.80     31.12 o 
   1  -9   1       10.77        2.30     13.08 o 
   2  -9   1      353.45      323.47     43.76 o 
   3  -9   1       13.47       15.39     12.53 o 
   4  -9   1       19.46       12.53     12.75 o 
  -8  -8   1        7.57       10.21      9.02 o 
  -7  -8   1        7.49       16.23      8.12 o 
  -6  -8   1      253.80      241.43     24.14 o 
  -5  -8   1       49.70       59.48     12.28 o 
  -4  -8   1       23.71       33.65      9.52 o 
  -3  -8   1       10.95       19.80      7.76 o 
  -2  -8   1      493.38      516.81     27.83 o 
  -1  -8   1        7.55        3.19     10.01 o 
   0  -8   1     1267.74     1220.41     91.59 o 
   1  -8   1        1.09        5.75      5.73 o 
   2  -8   1      587.62      598.78     47.28 o 
   3  -8   1      282.48      381.74     47.28 o 
   4  -8   1      402.89      348.09     44.20 o 
   5  -8   1        5.07       40.46     18.03 o 
  -8  -7   1      176.22      169.57     16.45 o 
  -7  -7   1       10.29       14.29      5.50 o 
  -6  -7   1      412.60      421.27     26.42 o 
  -5  -7   1       25.35       30.69      6.01 o 
  -4  -7   1      578.17      532.63     27.81 o 
  -3  -7   1      357.76      323.94     24.41 o 
  -2  -7   1      851.70      777.63     33.35 o 
  -1  -7   1        1.42        3.29      4.43 o 
   0  -7   1      115.61       95.79     13.24 o 
   1  -7   1      311.92      325.82     25.95 o 
   2  -7   1      657.82      653.89     29.53 o 
   3  -7   1       99.47      105.77     22.65 o 
   4  -7   1      128.92      124.90     25.51 o 
   5  -7   1      112.12      107.31     23.97 o 
   6  -7   1        1.87       21.55     12.75 o 
  -9  -6   1        3.86       10.83      6.14 o 
  -8  -6   1       10.29       24.04      6.69 o 
  -7  -6   1       71.66       76.16     13.18 o 
  -6  -6   1      223.71      222.48     17.29 o 
  -5  -6   1       80.00       79.66     11.21 o 
  -4  -6   1      172.74      150.42     12.39 o 
  -3  -6   1     1289.31     1209.63     45.19 o 
  -2  -6   1     1194.52     1250.18     31.26 o 
  -1  -6   1      523.47      462.03     23.33 o 
   0  -6   1        1.10       11.79      5.53 o 
   1  -6   1      693.80      626.28     26.54 o 
   2  -6   1      233.62      268.67     19.38 o 
   3  -6   1      421.03      425.72     42.22 o 
   4  -6   1       44.80       55.41     16.93 o 
   5  -6   1      483.38      414.06     46.84 o 
   6  -6   1       21.22       39.36     15.39 o 
   7  -6   1       44.86       49.26     16.49 o 
  -9  -5   1        6.63       26.89      8.45 o 
  -8  -5   1        7.57       11.38      8.72 o 
  -7  -5   1      212.69      256.69     19.06 o 
  -6  -5   1      310.54      295.34     18.95 o 
  -5  -5   1      189.73      213.31     14.86 o 
  -4  -5   1       14.33       19.13      4.48 o 
  -3  -5   1     3141.40     2987.82     60.24 o 
  -2  -5   1      325.20      333.39     16.18 o 
  -1  -5   1     4196.78     4286.69     77.75 o 
   0  -5   1        0.13        0.38      1.92 o 
   1  -5   1     2222.66     2157.97     44.35 o 
   2  -5   1      114.43      107.84      8.48 o 
   3  -5   1      613.14      563.08     23.83 o 
   4  -5   1       15.59       14.41      8.36 o 
   5  -5   1      140.32      144.72     17.07 o 
   6  -5   1       15.33       23.95      8.32 o 
   7  -5   1      123.88      130.40     27.49 o 
  -9  -4   1       81.84       91.72     15.55 o 
  -8  -4   1        0.08        2.27      8.03 o 
  -7  -4   1      385.84      369.45     20.57 o 
  -6  -4   1       21.75       47.57     14.95 o 
  -5  -4   1      404.23      377.68     16.36 o 
  -4  -4   1       64.88       77.88      8.54 o 
  -3  -4   1     2951.06     2911.17     57.55 o 
  -2  -4   1     1267.41     1439.31     32.25 o 
  -1  -4   1     2405.99     2354.58     45.71 o 
   0  -4   1     1803.05     1838.65     39.47 o 
   1  -4   1     3567.56     3574.88     64.81 o 
   2  -4   1     1059.32     1050.35     25.30 o 
   3  -4   1     1306.12     1301.56     30.27 o 
   4  -4   1      365.51      344.40     26.72 o 
   5  -4   1      149.70      147.21     17.37 o 
   6  -4   1      114.38      100.25     14.49 o 
   7  -4   1       15.14       26.29     14.62 o 
   8  -4   1       21.37       22.00     14.18 o 
  -9  -3   1        1.45       11.69      6.89 o 
  -8  -3   1       26.18       17.67     10.88 o 
  -7  -3   1      309.21      327.46     23.54 o 
  -6  -3   1      119.97      143.58     12.27 o 
  -5  -3   1      434.12      440.25     17.57 o 
  -4  -3   1     1458.92     1376.07     33.29 o 
  -3  -3   1     2459.78     2560.22     50.73 o 
  -2  -3   1       36.99       28.19      3.85 o 
  -1  -3   1     3133.66     3473.78     61.59 o 
   0  -3   1      507.81      473.03     12.83 o 
   1  -3   1     4378.71     4666.28     79.97 o 
   2  -3   1     2654.84     2647.20     49.42 o 
   3  -3   1     1281.78     1292.20     28.71 o 
   4  -3   1     1619.72     1566.99     46.83 o 
   5  -3   1       42.92       48.80      9.90 o 
   6  -3   1      319.53      316.62     25.11 o 
   7  -3   1       27.79       22.74     14.07 o 
   8  -3   1       26.63       30.81     12.64 o 
  -9  -2   1       55.95       55.77     12.31 o 
  -8  -2   1       27.10       30.17      9.07 o 
  -7  -2   1      197.78      222.60     21.14 o 
  -6  -2   1      287.10      276.51     15.35 o 
  -5  -2   1      177.12      172.89     21.03 o 
  -4  -2   1     6657.32     6625.87    115.13 o 
  -3  -2   1     1443.02     1472.62     32.03 o 
  -2  -2   1     2444.42     2403.26     54.88 o 
  -1  -2   1     2335.29     2499.10     93.35 o 
   0  -2   1     8681.24     9133.41    164.68 o 
   1  -2   1      267.94      288.61      8.53 o 
   2  -2   1     2570.54     2450.74     44.64 o 
   3  -2   1      437.06      402.03     11.26 o 
   4  -2   1     2298.28     2299.75     84.33 o 
   5  -2   1       34.23       31.67      7.11 o 
   6  -2   1     1025.44      894.10     52.56 o 
   7  -2   1        8.58       17.99      8.05 o 
   8  -2   1       66.17       64.28     13.29 o 
   9  -2   1        0.36        0.00     10.12 o 
  -9  -1   1        0.37        5.58     16.93 o 
  -8  -1   1       58.42       83.05     14.64 o 
  -7  -1   1       10.03        4.80      5.78 o 
  -6  -1   1      462.65      416.72     26.06 o 
  -5  -1   1       17.19       19.88      5.21 o 
  -4  -1   1     3897.19     3954.74     72.68 o 
  -3  -1   1      589.58      634.59     17.18 o 
  -2  -1   1    13587.88    13140.77    209.18 o 
  -1  -1   1      425.56      480.42     13.84 o 
   0  -1   1    17984.96    17559.07    274.27 o 
   1  -1   1      327.03      367.85      8.76 o 
   2  -1   1      645.07      742.35     21.81 o 
   3  -1   1      738.74      796.05     25.69 o 
   4  -1   1     1279.66     1314.14     62.56 o 
   5  -1   1      211.55      189.71     16.78 o 
   6  -1   1      358.39      369.55     48.93 o 
   7  -1   1       38.26       59.81     16.93 o 
   8  -1   1       54.04       53.81     11.58 o 
   9  -1   1       26.69       27.88      9.64 o 
  -9   0   1        0.42       25.10      8.45 o 
  -8   0   1      208.54      217.79     23.42 o 
  -7   0   1       17.03       23.60      8.14 o 
  -6   0   1       15.45       11.38      5.48 o 
  -5   0   1      504.62      478.33     16.66 o 
  -4   0   1      605.94      531.55     19.21 o 
  -3   0   1      217.28      220.59     11.76 o 
  -2   0   1      327.79      346.58      9.88 o 
  -1   0   1     2393.66     2656.18     44.64 o 
   1   0   1    10533.08    11111.51    176.64 o 
   2   0   1    11921.50    12206.69    194.19 o 
   3   0   1        4.23        7.48      1.58 o 
   4   0   1       48.82       75.24      5.86 o 
   5   0   1     1122.50     1062.28     29.61 o 
   6   0   1      244.85      226.85     29.25 o 
   7   0   1      129.39       90.46     13.60 o 
   8   0   1       17.37       13.92      8.54 o 
   9   0   1       68.85       67.05     13.82 o 
  -9   1   1        5.53        5.65      7.82 o 
  -8   1   1       39.49       57.29     11.27 o 
  -7   1   1       49.09       41.98      9.55 o 
  -6   1   1      390.77      344.36     34.52 o 
  -5   1   1      686.62      635.99     23.42 o 
  -4   1   1      571.82      573.67     16.91 o 
  -3   1   1      652.46      596.11     20.63 o 
  -2   1   1      274.97      305.44      9.18 o 
  -1   1   1     6539.94     6869.28    134.19 o 
   0   1   1      936.29     1035.28     18.97 o 
   1   1   1    16730.42    16537.80    258.44 o 
   2   1   1       23.92       38.86      8.10 o 
   3   1   1     4945.67     5241.13     88.79 o 
   4   1   1       46.89       55.35      8.28 o 
   5   1   1     3081.02     2892.40     56.95 o 
   6   1   1       19.01       19.14      6.28 o 
   7   1   1      172.54      132.06     16.32 o 
   8   1   1       10.17       14.19      7.77 o 
   9   1   1       25.37       26.35     10.10 o 
  10   1   1        0.70        5.84     10.56 o 
  -9   2   1       20.01       30.60     17.37 o 
  -8   2   1       11.88       12.04     11.54 o 
  -7   2   1      246.47      237.52     23.48 o 
  -6   2   1       72.98       76.37     12.28 o 
  -5   2   1     1651.24     1510.94     47.54 o 
  -4   2   1      706.99      701.55     38.81 o 
  -3   2   1       62.01       45.69      4.58 o 
  -2   2   1       84.43       88.27      5.73 o 
  -1   2   1     4971.32     5403.04     88.83 o 
   0   2   1     8446.38     9082.62    178.03 o 
   1   2   1        6.53       22.03      7.06 o 
   2   2   1     2994.17     3219.21     56.11 o 
   3   2   1     3036.41     3017.13    106.52 o 
   4   2   1        7.34       16.63      3.23 o 
   5   2   1     1906.09     1821.49     40.69 o 
   6   2   1       60.08       56.56      7.15 o 
   7   2   1      159.73      155.05     28.70 o 
   8   2   1      151.80      156.63     19.05 o 
   9   2   1       74.33       73.31     16.16 o 
  10   2   1       29.04       35.82     10.77 o 
  -8   3   1       14.35        2.85      7.36 o 
  -7   3   1       23.10       32.55      9.40 o 
  -6   3   1        0.00        0.00      5.97 o 
  -5   3   1     1197.41     1092.44     57.61 o 
  -4   3   1       12.00       31.13      4.90 o 
  -3   3   1     5005.52     5181.80     90.65 o 
  -2   3   1     2294.57     2514.94     47.29 o 
  -1   3   1     6209.77     6590.84    108.62 o 
   0   3   1     7140.54     7996.88    160.77 o 
   1   3   1     3396.39     3505.35     60.37 o 
   2   3   1     3138.08     3217.83     57.46 o 
   3   3   1     1205.35     1115.14     26.01 o 
   4   3   1     1352.59     1405.12     32.77 o 
   5   3   1     1631.38     1610.32     38.16 o 
   6   3   1      242.92      232.51     14.67 o 
   7   3   1       23.68       52.75     10.73 o 
   8   3   1      120.55      136.61     17.96 o 
   9   3   1       38.16       58.98     12.49 o 
  10   3   1        0.23        0.08     10.34 o 
  -8   4   1       20.78       11.32     14.51 o 
  -7   4   1       63.13       87.49     18.47 o 
  -6   4   1       71.16       75.33     12.86 o 
  -5   4   1      194.52      205.66     37.05 o 
  -4   4   1      305.71      306.65     26.83 o 
  -3   4   1      898.52      896.29     24.78 o 
  -2   4   1      830.88      890.99     29.90 o 
  -1   4   1     5057.99     5126.09     87.77 o 
   0   4   1    10349.73    11136.23    319.18 o 
   1   4   1     4546.60     4900.92     83.43 o 
   2   4   1      720.42      682.19     17.89 o 
   3   4   1        1.37        7.31      5.01 o 
   4   4   1     1808.46     1787.83     40.16 o 
   5   4   1      687.92      617.82     20.90 o 
   6   4   1      268.31      271.31     16.58 o 
   7   4   1       18.53       32.39      7.14 o 
   8   4   1      106.75      116.57     16.60 o 
   9   4   1        2.27        1.82      8.11 o 
  10   4   1       32.48       29.94     20.01 o 
  -8   5   1       20.57       28.37     15.61 o 
  -7   5   1       32.89       44.86     18.47 o 
  -6   5   1      228.45      213.77     27.82 o 
  -5   5   1      142.86      150.18     20.45 o 
  -4   5   1      135.91      150.29     15.16 o 
  -3   5   1        0.90        8.99      3.09 o 
  -2   5   1     1328.72     1343.54     30.88 o 
  -1   5   1      407.81      402.78     12.37 o 
   0   5   1     3353.64     3696.08     85.89 o 
   1   5   1      140.02      134.51     10.38 o 
   2   5   1     5401.83     5607.40     97.94 o 
   3   5   1       34.06       35.18      4.71 o 
   4   5   1     2339.78     2191.38     47.92 o 
   5   5   1        7.24       12.11      4.30 o 
   6   5   1       55.49       64.32     10.29 o 
   7   5   1       41.55       49.52      8.13 o 
   8   5   1       71.49       81.59     14.05 o 
   9   5   1        0.39       12.35      8.36 o 
  -7   6   1        1.34       22.87     14.51 o 
  -6   6   1      122.12      178.34     31.66 o 
  -5   6   1        2.28        8.36      9.68 o 
  -4   6   1      606.66      542.26     42.00 o 
  -3   6   1      231.44      242.51     18.31 o 
  -2   6   1      764.31      792.23     30.35 o 
  -1   6   1       50.33       57.57      8.78 o 
   0   6   1      875.70      865.72     31.58 o 
   1   6   1      255.51      282.12     17.91 o 
   2   6   1     1834.02     1751.29     51.23 o 
   3   6   1      581.54      606.50     19.59 o 
   4   6   1     2842.89     2906.26     73.29 o 
   5   6   1       76.83       80.85      9.67 o 
   6   6   1      285.51      292.82     18.87 o 
   7   6   1      127.11      137.81     14.12 o 
   8   6   1       73.97      103.23     12.85 o 
   9   6   1        0.66        8.66     12.97 o 
  -6   7   1      114.92      162.06     30.13 o 
  -5   7   1        0.34       35.62     13.85 o 
  -4   7   1      262.19      207.58     33.20 o 
  -3   7   1      112.46      135.46     24.63 o 
  -2   7   1      423.40      421.62     24.00 o 
  -1   7   1      667.32      695.09     29.87 o 
   0   7   1      286.38      260.40     20.10 o 
   1   7   1      264.03      293.77     21.52 o 
   2   7   1       35.06       33.58      7.85 o 
   3   7   1      654.85      631.32     28.83 o 
   4   7   1      680.86      693.62     31.32 o 
   5   7   1      222.58      234.42     17.67 o 
   6   7   1       98.66      121.98     12.45 o 
   7   7   1      193.07      207.72     17.62 o 
   8   7   1       52.03       85.83     12.02 o 
   9   7   1       25.55       28.04     10.55 o 
  -5   8   1       52.63      102.91     23.97 o 
  -4   8   1      169.98      210.44     34.52 o 
  -3   8   1      289.57      259.70     36.94 o 
  -2   8   1      659.83      686.00     58.82 o 
  -1   8   1      526.67      531.81     27.55 o 
   0   8   1      168.65      166.61     17.78 o 
   1   8   1      783.17      741.33     33.04 o 
   2   8   1        2.68        0.00      4.15 o 
   3   8   1      552.25      556.67     28.69 o 
   4   8   1       36.01       34.46      8.73 o 
   5   8   1      130.59      140.61     23.31 o 
   6   8   1       28.98       30.98      9.00 o 
   7   8   1      268.44      256.39     34.85 o 
   8   8   1        8.52       20.08     10.45 o 
  -4   9   1        2.49        0.00     12.97 o 
  -3   9   1       38.65       52.99     18.69 o 
  -2   9   1        0.38       11.87     10.55 o 
  -1   9   1      797.68      791.11     36.69 o 
   0   9   1      165.33      236.51     28.26 o 
   1   9   1      651.50      637.65     58.16 o 
   2   9   1       61.44       81.10     13.59 o 
   3   9   1      574.51      521.09     29.15 o 
   4   9   1       12.87       14.16      8.08 o 
   5   9   1       81.46       52.65     11.58 o 
   6   9   1       26.50       23.07      8.98 o 
   7   9   1       21.77       33.19     11.03 o 
  -3  10   1      134.61      113.69     25.29 o 
  -2  10   1        0.53        2.42      9.68 o 
  -1  10   1       29.66       38.64      9.54 o 
   0  10   1       51.91       36.15      9.24 o 
   1  10   1      351.46      376.05     44.09 o 
   2  10   1       91.45       99.16     15.31 o 
   3  10   1      494.23      468.39     35.62 o 
   4  10   1       40.10       38.44     10.39 o 
   5  10   1       57.79       59.96     13.04 o 
   6  10   1       89.00      105.55     17.05 o 
  -1  11   1       51.98       19.57     12.97 o 
   0  11   1       58.07       75.98     21.66 o 
   1  11   1       39.66       40.40     10.87 o 
   2  11   1       47.82       60.35     12.50 o 
   3  11   1       53.93       69.98     13.75 o 
   4  11   1       47.74       56.07     12.59 o 
   5  11   1        0.49        0.00      9.13 o 
  -5 -10   2       56.79       66.79     13.66 o 
  -4 -10   2      108.97      119.17     17.84 o 
  -3 -10   2       39.66       44.82     16.16 o 
  -2 -10   2      308.48      322.81     56.84 o 
  -1 -10   2        1.65       11.53      8.73 o 
   0 -10   2      209.51      209.63     26.50 o 
   1 -10   2        2.91        1.54     11.65 o 
   2 -10   2       34.97       37.60     15.83 o 
  -6  -9   2      116.26      100.30     20.89 o 
  -5  -9   2       17.09       27.37     23.97 o 
  -4  -9   2       47.32       49.42     15.28 o 
  -3  -9   2       14.30       10.36      6.89 o 
  -2  -9   2      584.10      548.55     31.09 o 
  -1  -9   2       10.21       29.20      9.14 o 
   0  -9   2      656.72      642.82     33.36 o 
   1  -9   2       38.75       31.01     12.97 o 
   2  -9   2      157.87      144.25     29.47 o 
   3  -9   2       46.96       24.85     13.41 o 
  -7  -8   2        0.12        6.67      6.29 o 
  -6  -8   2      155.97      160.88     19.82 o 
  -5  -8   2       18.61       40.06      9.64 o 
  -4  -8   2      318.71      291.83     33.64 o 
  -3  -8   2        0.28        6.03      6.12 o 
  -2  -8   2      268.33      280.96     24.49 o 
  -1  -8   2       74.42       93.61     13.75 o 
   0  -8   2      449.48      437.80     27.26 o 
   1  -8   2      247.39      274.86     24.08 o 
   2  -8   2      283.54      301.48     40.68 o 
   3  -8   2      130.98      181.63     31.66 o 
   4  -8   2        1.83       18.25     13.19 o 
   5  -8   2      103.02      109.29     25.29 o 
  -8  -7   2        0.46        6.70      5.98 o 
  -7  -7   2      152.66      176.49     15.92 o 
  -6  -7   2      244.73      223.07     19.87 o 
  -5  -7   2       72.33       87.48     12.07 o 
  -4  -7   2       56.46       56.89      7.97 o 
  -3  -7   2      662.42      648.27     30.78 o 
  -2  -7   2      260.57      240.34     37.82 o 
  -1  -7   2      532.94      480.86     26.61 o 
   0  -7   2      389.98      379.73     32.10 o 
   1  -7   2      510.33      419.37     43.87 o 
   2  -7   2      249.51      219.90     32.32 o 
   3  -7   2      757.42      743.47     52.56 o 
   4  -7   2       39.54       29.91     12.31 o 
   5  -7   2      189.72      168.44     31.45 o 
   6  -7   2        0.16       19.79     13.85 o 
  -9  -6   2        2.09       10.78      7.13 o 
  -8  -6   2        3.46       11.95     19.51 o 
  -7  -6   2      396.42      429.42     26.58 o 
  -6  -6   2      176.76      188.27     16.20 o 
  -5  -6   2      487.23      450.53     19.80 o 
  -4  -6   2       10.32       26.66      5.54 o 
  -3  -6   2     2791.04     2675.30     57.77 o 
  -2  -6   2        8.25       14.60      5.42 o 
  -1  -6   2     2304.43     2320.99     49.70 o 
   0  -6   2       68.51       97.41      8.52 o 
   1  -6   2      173.34      188.01     16.93 o 
   2  -6   2        6.74       11.16      5.55 o 
   3  -6   2      793.08      862.87     53.87 o 
   4  -6   2      137.44      155.91     26.39 o 
   5  -6   2      136.46      147.99     28.37 o 
   6  -6   2        6.64       34.08     14.29 o 
   7  -6   2       42.17       54.53     18.47 o 
  -9  -5   2       35.81       46.62     10.27 o 
  -8  -5   2       43.62       34.70      7.22 o 
  -7  -5   2       15.04       18.15      5.72 o 
  -6  -5   2        3.30        6.18      4.03 o 
  -5  -5   2      238.32      241.64     16.39 o 
  -4  -5   2       31.82       27.28      5.36 o 
  -3  -5   2     1375.66     1282.97     33.08 o 
  -2  -5   2      520.60      521.62     17.63 o 
  -1  -5   2     4297.47     4312.22     79.48 o 
   0  -5   2     2042.00     2206.41     45.89 o 
   1  -5   2     1645.33     1732.96     44.46 o 
   2  -5   2      850.63      862.66     28.30 o 
   3  -5   2      832.67      777.58     29.73 o 
   4  -5   2      224.41      225.65     19.32 o 
   5  -5   2      129.46      131.35     16.05 o 
   6  -5   2       89.23       81.91     14.44 o 
   7  -5   2       50.05       61.79     17.15 o 
  -9  -4   2       12.75       12.05      7.46 o 
  -8  -4   2      157.61      187.72     17.05 o 
  -7  -4   2      534.24      524.14     24.03 o 
  -6  -4   2      122.99      120.82     11.95 o 
  -5  -4   2      218.57      243.62     15.94 o 
  -4  -4   2      790.19      752.91     23.73 o 
  -3  -4   2      868.40      923.46     25.36 o 
  -2  -4   2      860.58      831.54     28.22 o 
  -1  -4   2     1966.23     1963.59     40.54 o 
   0  -4   2     2786.14     2950.52     55.88 o 
   1  -4   2      776.21      787.61     24.34 o 
   2  -4   2     4237.31     4502.43     81.28 o 
   3  -4   2      239.33      265.65     11.64 o 
   4  -4   2      863.34      800.38     31.62 o 
   5  -4   2      218.71      242.29     21.18 o 
   6  -4   2       55.39       78.66     13.20 o 
   7  -4   2       27.28       50.57     12.42 o 
   8  -4   2       27.49       25.15     14.62 o 
  -9  -3   2        6.20       14.84      7.29 o 
  -8  -3   2       56.95       80.33     17.26 o 
  -7  -3   2      166.16      163.42     14.69 o 
  -6  -3   2      294.96      330.48     18.95 o 
  -5  -3   2       77.73       71.16      9.35 o 
  -4  -3   2     1415.30     1381.09     34.18 o 
  -3  -3   2      239.11      259.51     11.92 o 
  -2  -3   2     1371.98     1232.32     51.36 o 
  -1  -3   2     1212.77     1263.12     31.83 o 
   0  -3   2      697.08      656.50     17.10 o 
   1  -3   2        1.98        7.95      1.97 o 
   2  -3   2     4816.85     4899.01     85.30 o 
   3  -3   2      472.32      497.51     14.86 o 
   4  -3   2     1826.90     1734.82     87.85 o 
   5  -3   2      289.37      257.44     20.88 o 
   6  -3   2      458.16      440.76     26.81 o 
   7  -3   2        0.13        3.17      7.64 o 
   8  -3   2       26.87       24.02     10.30 o 
  -9  -2   2        0.84       13.05      6.21 o 
  -8  -2   2      148.71      169.74     19.90 o 
  -7  -2   2       86.25       80.35     10.26 o 
  -6  -2   2      394.36      337.56     17.34 o 
  -5  -2   2        0.57        6.98      3.35 o 
  -4  -2   2     2666.98     2662.16     68.28 o 
  -3  -2   2       42.32       55.58      5.98 o 
  -2  -2   2     6134.67     6187.93    104.61 o 
  -1  -2   2        2.75        7.80      1.87 o 
   0  -2   2       71.07       90.32      5.62 o 
   1  -2   2     2357.43     2604.91     56.74 o 
   2  -2   2     3959.31     4283.79     92.88 o 
   3  -2   2       39.03       51.17      4.58 o 
   4  -2   2     1681.89     1599.00     46.77 o 
   5  -2   2      336.79      334.95     20.65 o 
   6  -2   2      624.82      581.60     33.75 o 
   7  -2   2       86.90       63.66     12.83 o 
   8  -2   2      112.71      115.37     16.94 o 
   9  -2   2       15.60       11.61      9.07 o 
  -9  -1   2        6.30        3.72     12.75 o 
  -8  -1   2       91.91       73.63     12.97 o 
  -7  -1   2       15.60       20.55     15.39 o 
  -6  -1   2      385.19      390.36     32.07 o 
  -5  -1   2      387.01      350.23     15.77 o 
  -4  -1   2     2963.01     2998.83     58.73 o 
  -3  -1   2      596.68      585.35     18.08 o 
  -2  -1   2     7343.02     7505.84    123.70 o 
  -1  -1   2      225.21      223.96      9.00 o 
   0  -1   2     5277.34     5989.99     97.21 o 
   1  -1   2      526.57      570.01     13.14 o 
   2  -1   2      485.43      441.71     14.19 o 
   3  -1   2        4.15        9.13      3.18 o 
   4  -1   2       13.13       20.84      5.42 o 
   5  -1   2     1357.29     1177.59     53.76 o 
   6  -1   2      204.85      200.60     22.10 o 
   7  -1   2      232.61      199.71     21.30 o 
   8  -1   2       14.58        2.32     15.28 o 
   9  -1   2       57.59       55.22     12.57 o 
  -9   0   2        6.78       12.71      8.45 o 
  -8   0   2       65.21       78.74     13.99 o 
  -7   0   2       26.03       41.81      9.80 o 
  -6   0   2      224.41      240.31     13.72 o 
  -5   0   2      450.16      449.10     16.55 o 
  -4   0   2      780.94      837.68     22.65 o 
  -3   0   2     1742.84     1752.67     38.17 o 
  -2   0   2    15722.27    15802.72    250.61 o 
  -1   0   2    10884.09    11018.47    213.56 o 
   0   0   2     2106.86     2353.14     39.67 o 
   1   0   2    22663.09    21894.97    341.60 o 
   2   0   2     9061.36     9755.48    156.25 o 
   3   0   2     1798.75     1737.86     33.04 o 
   4   0   2      133.42      168.67     15.28 o 
   5   0   2      736.20      660.96     33.53 o 
   6   0   2        0.02        0.00      4.58 o 
   7   0   2      157.88      117.58     17.37 o 
   8   0   2        0.76        6.74      7.44 o 
   9   0   2       27.37       27.75     11.39 o 
  -9   1   2       40.22       27.08     10.45 o 
  -8   1   2       26.93       24.12      8.78 o 
  -7   1   2      371.54      403.40     34.85 o 
  -6   1   2       44.64       56.80     16.93 o 
  -5   1   2     1186.40     1127.95     34.76 o 
  -4   1   2       61.43       72.72      6.90 o 
  -3   1   2     1269.27     1312.36     28.84 o 
  -2   1   2      402.88      432.67     12.17 o 
  -1   1   2     4126.93     4313.32     73.04 o 
   0   1   2     2119.33     2439.40     40.90 o 
   1   1   2     7399.45     8482.81    134.66 o 
   2   1   2      388.05      426.90     14.22 o 
   3   1   2     5906.57     6132.26    102.15 o 
   4   1   2     1073.39      991.39     23.27 o 
   5   1   2     1419.41     1420.20     32.36 o 
   6   1   2      105.50      119.33     18.58 o 
   7   1   2      122.31      117.15     15.63 o 
   8   1   2       56.60       49.37     11.51 o 
   9   1   2       42.81       42.17     11.92 o 
  -9   2   2       25.63       13.03     16.27 o 
  -8   2   2       22.81       10.74     11.10 o 
  -7   2   2       56.50       56.29     16.27 o 
  -6   2   2       48.86       69.18     12.53 o 
  -5   2   2     2081.07     2019.96     44.42 o 
  -4   2   2     1081.12     1154.45     28.26 o 
  -3   2   2     5358.76     5666.42     97.72 o 
  -2   2   2      585.25      573.18     15.57 o 
  -1   2   2     1077.80     1133.54     22.92 o 
   0   2   2    12354.71    12751.04    201.30 o 
   1   2   2    14062.01    15033.40    236.60 o 
   2   2   2     1678.59     1835.98     34.53 o 
   3   2   2     1346.58     1350.46     28.52 o 
   4   2   2     2521.29     2554.11     57.69 o 
   5   2   2     1364.71     1311.12     36.82 o 
   6   2   2      487.68      450.62     19.17 o 
   7   2   2       63.40       60.01     16.49 o 
   8   2   2       21.61       17.39      8.32 o 
   9   2   2       12.87       15.47     11.65 o 
  10   2   2        7.56       20.45     10.23 o 
  -8   3   2       23.65       36.18     10.03 o 
  -7   3   2       95.58       93.76     18.69 o 
  -6   3   2       96.64      100.65     14.12 o 
  -5   3   2      296.91      236.61     29.69 o 
  -4   3   2      597.02      622.78     19.28 o 
  -3   3   2     3082.62     3227.15     60.83 o 
  -2   3   2     1753.66     1703.83     34.86 o 
  -1   3   2     2093.95     2180.60     49.99 o 
   0   3   2    10462.79    10863.96    215.04 o 
   1   3   2     3639.94     3960.28     67.25 o 
   2   3   2      286.25      364.09     11.11 o 
   3   3   2      233.81      245.32      9.63 o 
   4   3   2     2602.43     2554.46     50.92 o 
   5   3   2     1232.55     1272.74     32.07 o 
   6   3   2      332.00      276.66     17.46 o 
   7   3   2       28.16       19.31      7.70 o 
   8   3   2       97.57       96.53     15.22 o 
   9   3   2        4.64        0.00      6.48 o 
  10   3   2       20.59       27.60     14.29 o 
  -8   4   2       12.24       13.25      9.01 o 
  -7   4   2       60.40       47.71     20.45 o 
  -6   4   2       35.94       38.53     13.96 o 
  -5   4   2       78.56       70.19     10.72 o 
  -4   4   2      208.04      218.83     11.97 o 
  -3   4   2       32.87       40.22      5.15 o 
  -2   4   2     3962.03     4229.59     79.90 o 
  -1   4   2      105.12      112.41      7.99 o 
   0   4   2     6216.67     6374.16    133.56 o 
   1   4   2     1266.38     1457.99     28.95 o 
   2   4   2     4699.98     4785.58     83.11 o 
   3   4   2      379.51      344.81     17.52 o 
   4   4   2      534.94      502.98     17.05 o 
   5   4   2      183.66      196.00     12.89 o 
   6   4   2      428.84      441.34     18.21 o 
   7   4   2        1.30        4.42      4.98 o 
   8   4   2      185.92      172.19     31.45 o 
   9   4   2        1.10       12.36     17.92 o 
  10   4   2       45.27       53.04     13.05 o 
  -8   5   2       21.52       16.27     12.97 o 
  -7   5   2        0.03       32.76     14.29 o 
  -6   5   2      238.19      241.02     23.38 o 
  -5   5   2        1.21       16.18      8.58 o 
  -4   5   2      479.06      515.26     26.94 o 
  -3   5   2      253.30      277.17     12.59 o 
  -2   5   2      159.25      157.63      8.87 o 
  -1   5   2       39.27       50.70      4.17 o 
   0   5   2     7612.46     7647.87    161.16 o 
   1   5   2      137.17      117.63     11.58 o 
   2   5   2     3927.96     3811.36     69.21 o 
   3   5   2      566.90      546.29     17.27 o 
   4   5   2     3788.68     3797.99     73.15 o 
   5   5   2      128.79      116.26     10.83 o 
   6   5   2      241.53      255.85     16.66 o 
   7   5   2      119.03      124.06     15.77 o 
   8   5   2       44.06       36.19      9.69 o 
   9   5   2       24.39       32.84     10.02 o 
  -7   6   2        0.90       13.41     11.43 o 
  -6   6   2      225.20      197.69     33.20 o 
  -5   6   2       31.11       46.84     16.05 o 
  -4   6   2      403.65      333.36     38.04 o 
  -3   6   2      217.18      206.72     17.62 o 
  -2   6   2      203.94      204.75     17.43 o 
  -1   6   2      862.58      820.32     30.93 o 
   0   6   2     1190.23     1211.56     39.32 o 
   1   6   2        1.76        0.00      5.50 o 
   2   6   2       36.55       26.47      5.11 o 
   3   6   2     2617.83     2479.27     66.63 o 
   4   6   2      949.55      866.30     45.37 o 
   5   6   2      500.47      458.24     18.92 o 
   6   6   2       49.68       73.82      9.28 o 
   7   6   2      109.71      112.20     12.21 o 
   8   6   2        0.66        6.01      5.69 o 
   9   6   2       80.03       77.66     14.87 o 
  -6   7   2       58.48       94.99     25.07 o 
  -5   7   2      104.50       78.72     20.45 o 
  -4   7   2      323.57      356.23     42.66 o 
  -3   7   2      426.62      413.84     42.88 o 
  -2   7   2      139.61      149.66     16.37 o 
  -1   7   2     1036.57     1022.07     37.75 o 
   0   7   2       15.60       12.69      6.14 o 
   1   7   2      811.03      756.08    107.64 o 
   2   7   2       19.36       23.67      6.17 o 
   3   7   2      904.20      844.75     33.74 o 
   4   7   2       71.43       69.56     11.43 o 
   5   7   2      851.99      811.44     27.11 o 
   6   7   2        0.24        0.00      4.32 o 
   7   7   2      198.38      192.04     16.55 o 
   8   7   2        3.38        3.87      5.82 o 
   9   7   2       21.64       19.09     20.67 o 
  -5   8   2       99.99      121.60     26.39 o 
  -4   8   2       24.33        5.72     10.34 o 
  -3   8   2      505.69      529.51     51.46 o 
  -2   8   2      111.95      140.16     16.54 o 
  -1   8   2     1769.63     1771.17     56.95 o 
   0   8   2       26.31       28.35      7.71 o 
   1   8   2      455.01      430.41     23.84 o 
   2   8   2      306.31      243.09     21.52 o 
   3   8   2      535.17      513.97     27.13 o 
   4   8   2        0.78        7.43      5.70 o 
   5   8   2      132.62      148.67     18.80 o 
   6   8   2       37.84       43.03     10.64 o 
   7   8   2       83.69      110.51     17.17 o 
   8   8   2       26.93       39.14     10.40 o 
  -4   9   2       15.34        3.08     11.65 o 
  -3   9   2       74.90       81.36     21.11 o 
  -2   9   2       50.30       28.37     12.31 o 
  -1   9   2      557.87      543.15     29.49 o 
   0   9   2      165.72      191.11     20.53 o 
   1   9   2     1010.25      943.13     57.61 o 
   2   9   2      337.22      379.67     48.60 o 
   3   9   2      336.54      373.36     28.84 o 
   4   9   2      180.07      192.21     21.08 o 
   5   9   2       51.07       74.83     13.29 o 
   6   9   2       36.69       42.97     11.52 o 
   7   9   2        6.06       11.40      9.02 o 
   8   9   2       12.86       14.34      8.78 o 
  -3  10   2       20.65       45.96     17.59 o 
  -2  10   2       41.31       40.02     16.71 o 
  -1  10   2       51.54       66.86     12.33 o 
   0  10   2       26.85       29.68      9.13 o 
   1  10   2       24.85       29.16      9.89 o 
   2  10   2      494.81      499.10     34.14 o 
   3  10   2      187.41      177.11     35.73 o 
   4  10   2      280.31      282.48     27.90 o 
   5  10   2       11.50       26.24     14.84 o 
   6  10   2      142.21      148.14     22.65 o 
   7  10   2        2.76        5.30      8.76 o 
  -1  11   2        2.43       27.27     14.51 o 
   0  11   2       77.81       88.10     15.15 o 
   1  11   2        2.48       10.97      7.93 o 
   2  11   2      121.00       99.30     15.44 o 
   3  11   2        2.79       14.73      7.54 o 
   4  11   2      149.21      145.57     19.67 o 
   5  11   2        0.35        1.23      8.46 o 
  -4 -10   3      178.74      210.03     24.18 o 
  -3 -10   3        1.41        8.28      8.45 o 
  -2 -10   3      263.62      276.19     27.32 o 
  -1 -10   3       22.68       37.99     10.26 o 
   0 -10   3      125.81      135.88     23.75 o 
   1 -10   3       16.01       18.91     14.73 o 
  -6  -9   3       64.82       49.77     12.75 o 
  -5  -9   3       24.53       33.19     14.40 o 
  -4  -9   3      178.74      170.25     20.68 o 
  -3  -9   3       24.23       29.42     12.31 o 
  -2  -9   3      132.62      145.13     21.44 o 
  -1  -9   3      430.20      467.41     68.61 o 
   0  -9   3      310.48      291.38     36.28 o 
   1  -9   3      192.11      217.92     34.74 o 
   2  -9   3       31.85       20.01     11.87 o 
   3  -9   3       99.67       72.79     18.25 o 
  -7  -8   3       65.32       83.07     13.99 o 
  -6  -8   3       16.71        8.68      7.29 o 
  -5  -8   3      122.00      123.06     23.09 o 
  -4  -8   3       43.85       48.67     10.56 o 
  -3  -8   3      166.89      200.24     21.76 o 
  -2  -8   3       95.71       84.58     18.25 o 
  -1  -8   3      469.49      444.42     30.55 o 
   0  -8   3      225.36      206.71     21.22 o 
   1  -8   3      608.00      598.66     30.83 o 
   2  -8   3       20.08       16.05     11.87 o 
   3  -8   3      390.79      392.29     47.28 o 
   4  -8   3        0.29       13.19     12.75 o 
  -8  -7   3       21.81       27.79      7.86 o 
  -7  -7   3      132.84      131.95     14.37 o 
  -6  -7   3       22.59       10.99     10.42 o 
  -5  -7   3      546.45      574.52     30.78 o 
  -4  -7   3       15.37       13.87      4.75 o 
  -3  -7   3      499.83      507.12     27.29 o 
  -2  -7   3       74.71       99.07     20.56 o 
  -1  -7   3      825.72      776.21     33.89 o 
   0  -7   3       19.95       19.81      7.36 o 
   1  -7   3      264.51      268.29     22.51 o 
   2  -7   3       17.89       25.95     11.65 o 
   3  -7   3      670.59      636.82     48.60 o 
   4  -7   3        8.68        6.60      9.68 o 
   5  -7   3       54.20       41.78     18.91 o 
  -8  -6   3        0.08       14.32      6.06 o 
  -7  -6   3        0.33       18.40      6.09 o 
  -6  -6   3      142.54      151.79     22.35 o 
  -5  -6   3      542.94      527.92     22.24 o 
  -4  -6   3        6.90       11.15      5.52 o 
  -3  -6   3      352.86      289.08     15.90 o 
  -2  -6   3     1807.66     1808.05     43.09 o 
  -1  -6   3     1616.60     1561.24     55.05 o 
   0  -6   3      505.27      494.53     18.11 o 
   1  -6   3      461.76      451.45     18.86 o 
   2  -6   3      203.26      231.01     26.94 o 
   3  -6   3      254.23      211.98     31.45 o 
   4  -6   3      365.36      438.91     46.40 o 
   5  -6   3      230.35      275.75     40.46 o 
   6  -6   3       79.72      101.15     24.85 o 
  -9  -5   3       41.73       55.44     26.61 o 
  -8  -5   3       39.65       45.37      8.60 o 
  -7  -5   3      240.09      235.56     18.91 o 
  -6  -5   3       25.64       31.62      6.64 o 
  -5  -5   3      132.32      145.55     18.46 o 
  -4  -5   3      237.94      272.26     16.75 o 
  -3  -5   3      357.25      370.00     19.36 o 
  -2  -5   3     2161.29     2091.32     46.13 o 
  -1  -5   3     1187.47     1129.47     29.24 o 
   0  -5   3     2526.51     2513.32     53.47 o 
   1  -5   3       91.62      102.43      9.44 o 
   2  -5   3     1223.24     1238.33     31.67 o 
   3  -5   3      164.57      184.13     16.70 o 
   4  -5   3      245.62      252.61     20.76 o 
   5  -5   3      108.98      122.94     16.17 o 
   6  -5   3       60.18       75.73     13.14 o 
   7  -5   3        0.71       11.43     11.21 o 
  -9  -4   3        0.03       14.54      8.69 o 
  -8  -4   3      105.63      107.50     12.96 o 
  -7  -4   3      161.07      140.89     14.41 o 
  -6  -4   3      242.34      235.64     17.25 o 
  -5  -4   3      360.34      311.30     27.51 o 
  -4  -4   3      129.21      108.45     10.48 o 
  -3  -4   3      104.83      107.49      9.73 o 
  -2  -4   3     2613.16     2427.83     50.23 o 
  -1  -4   3      871.38      914.10     24.16 o 
   0  -4   3     1417.74     1314.48     30.78 o 
   1  -4   3      819.02      845.26     27.31 o 
   2  -4   3     5611.96     5679.81    100.80 o 
   3  -4   3      119.34      136.19     13.77 o 
   4  -4   3      732.26      655.97     76.30 o 
   5  -4   3      423.60      374.26     26.03 o 
   6  -4   3      206.99      243.67     23.37 o 
   7  -4   3        3.32        8.95      7.09 o 
   8  -4   3       16.13       22.80     13.52 o 
  -9  -3   3        6.84        9.40      7.77 o 
  -8  -3   3       29.35       30.02      9.03 o 
  -7  -3   3      123.82      136.49     14.06 o 
  -6  -3   3     1004.41      939.35     33.96 o 
  -5  -3   3        9.99       14.76      4.25 o 
  -4  -3   3      785.66      732.64     23.27 o 
  -3  -3   3      888.80      863.20     29.00 o 
  -2  -3   3     2950.99     2956.99     80.66 o 
  -1  -3   3       20.98       18.65      3.27 o 
   0  -3   3     2145.16     2159.83     42.88 o 
   1  -3   3      184.48      183.04      9.41 o 
   2  -3   3     4255.56     4390.33     78.63 o 
   3  -3   3      424.41      415.17     13.90 o 
   4  -3   3     1547.84     1441.60    114.35 o 
   5  -3   3      232.66      243.99     20.58 o 
   6  -3   3      253.17      225.14     21.82 o 
   7  -3   3      103.99       91.81     14.56 o 
   8  -3   3       43.26       35.60     10.87 o 
  -9  -2   3       10.51       14.96     16.71 o 
  -8  -2   3      148.24      172.46     29.25 o 
  -7  -2   3       11.44       24.56      5.62 o 
  -6  -2   3     1137.46     1092.90     32.59 o 
  -5  -2   3       46.69       55.22      7.60 o 
  -4  -2   3     1371.61     1266.10     32.08 o 
  -3  -2   3     2394.32     2235.74     46.17 o 
  -2  -2   3     9020.29     9318.86    154.42 o 
  -1  -2   3      806.94      763.37     19.04 o 
   0  -2   3      232.71      209.17      8.80 o 
   1  -2   3     3014.04     3031.40     54.91 o 
   2  -2   3      478.11      429.42     12.94 o 
   3  -2   3     3548.31     3362.06     61.17 o 
   4  -2   3     1180.65     1148.92     37.62 o 
   5  -2   3      844.37      682.89     29.41 o 
   6  -2   3        2.48        7.81      8.80 o 
   7  -2   3      197.92      194.14     21.40 o 
   8  -2   3        1.97        9.59      8.80 o 
   9  -2   3       17.22       14.98      9.55 o 
  -9  -1   3       16.99       34.87     10.40 o 
  -8  -1   3       22.40       21.11      7.93 o 
  -7  -1   3      146.54      157.67     18.89 o 
  -6  -1   3       23.83       29.31      6.25 o 
  -5  -1   3     1134.96     1101.65     30.46 o 
  -4  -1   3      414.74      443.26     16.19 o 
  -3  -1   3     8439.14     8173.86    137.61 o 
  -2  -1   3     2938.84     2878.79     64.89 o 
  -1  -1   3     9420.96     9516.61    153.99 o 
   0  -1   3     2565.65     2933.97     73.67 o 
   1  -1   3     5880.32     6058.92     99.94 o 
   2  -1   3      789.92      848.11     22.56 o 
   3  -1   3      446.02      389.73     26.17 o 
   4  -1   3      211.55      228.68     22.54 o 
   5  -1   3     1207.59     1138.71     39.11 o 
   6  -1   3        3.15       12.68      7.81 o 
   7  -1   3      396.88      393.32     28.82 o 
   8  -1   3        1.46       12.10      8.31 o 
   9  -1   3       42.94       45.04     11.62 o 
  -9   0   3       38.67       37.98     10.90 o 
  -8   0   3        2.10        0.00      6.14 o 
  -7   0   3      281.05      261.52     26.28 o 
  -6   0   3       14.23       16.01      5.07 o 
  -5   0   3      172.82      156.67     11.76 o 
  -4   0   3      570.76      537.12     17.80 o 
  -3   0   3     4044.12     4070.79     73.67 o 
  -2   0   3      751.25      853.61     20.25 o 
  -1   0   3     9108.07     9250.00    148.82 o 
   0   0   3     2391.36     2815.89     48.07 o 
   1   0   3    19763.57    18813.79    361.58 o 
   2   0   3     3171.06     3431.36     59.22 o 
   3   0   3     6250.78     6414.25    106.89 o 
   4   0   3       56.16       65.85      8.86 o 
   5   0   3      345.52      357.25     19.04 o 
   6   0   3       86.09       75.64     16.71 o 
   7   0   3      149.27      160.43     18.64 o 
   8   0   3        6.18        9.51      7.04 o 
   9   0   3       26.14       40.36     12.08 o 
  -9   1   3       15.86       19.03      9.70 o 
  -8   1   3        0.11       12.05      7.50 o 
  -7   1   3      261.88      284.75     30.79 o 
  -6   1   3       88.26       78.48     12.46 o 
  -5   1   3      984.47      918.10     31.46 o 
  -4   1   3      812.00      764.49     26.57 o 
  -3   1   3     2097.96     2205.63     54.07 o 
  -2   1   3       15.07       42.67     25.84 o 
  -1   1   3      816.04      810.81     18.02 o 
   0   1   3     6603.08     7358.11    118.44 o 
   1   1   3     5657.58     6104.22     98.79 o 
   2   1   3      922.78      900.49     19.28 o 
   3   1   3     2557.01     2640.27    131.02 o 
   4   1   3     6618.52     6845.31    115.69 o 
   5   1   3      627.54      636.80     22.29 o 
   6   1   3      729.46      652.23     30.68 o 
   7   1   3      224.17      233.48     53.98 o 
   8   1   3       45.02       39.33     10.09 o 
   9   1   3       21.94       18.47     18.03 o 
  -9   2   3       17.67       36.40     11.23 o 
  -8   2   3       43.68       37.53     10.23 o 
  -7   2   3      135.37      137.60     18.00 o 
  -6   2   3      125.62      114.78     15.24 o 
  -5   2   3      164.13      166.08     15.04 o 
  -4   2   3     1586.58     1473.13     34.58 o 
  -3   2   3     2133.08     2229.52     45.06 o 
  -2   2   3     1468.17     1512.99     31.48 o 
  -1   2   3       35.58       35.60      3.51 o 
   0   2   3      707.84      654.05     14.60 o 
   1   2   3      613.31      619.72     14.08 o 
   2   2   3      668.71      698.90     20.39 o 
   3   2   3     1852.96     2061.20     42.32 o 
   4   2   3     1807.48     1729.46     36.54 o 
   5   2   3        0.16        8.19      2.77 o 
   6   2   3     1420.61     1265.96     43.15 o 
   7   2   3        0.37        1.29      4.97 o 
   8   2   3      229.83      204.57     21.92 o 
   9   2   3        3.88       11.09      6.79 o 
  10   2   3       37.00       36.73     11.04 o 
  -8   3   3       22.80       26.72      8.92 o 
  -7   3   3       54.18       59.42     12.34 o 
  -6   3   3      146.66      141.31     16.83 o 
  -5   3   3       20.34       26.29      7.30 o 
  -4   3   3     3079.16     3051.68     96.42 o 
  -3   3   3      412.32      418.95     15.85 o 
  -2   3   3     6204.33     6700.25    113.56 o 
  -1   3   3       59.11       64.42      4.92 o 
   0   3   3    12594.77    12977.19    206.65 o 
   1   3   3      774.91      929.42     19.96 o 
   2   3   3     5001.14     5388.82     91.09 o 
   3   3   3        9.94       10.18      2.15 o 
   4   3   3     1432.37     1448.00     32.83 o 
   5   3   3      560.01      519.75     17.70 o 
   6   3   3     1426.15     1345.48     41.29 o 
   7   3   3        4.08        0.27      5.44 o 
   8   3   3      164.40      158.90     19.37 o 
   9   3   3       19.01        5.64     12.20 o 
  10   3   3       25.99       37.38     10.87 o 
  -8   4   3       22.21       12.49     10.65 o 
  -7   4   3       11.44        0.00      7.22 o 
  -6   4   3      293.93      334.44     26.41 o 
  -5   4   3        3.23       12.13      6.17 o 
  -4   4   3      716.61      700.29     24.50 o 
  -3   4   3      155.98      182.33     11.31 o 
  -2   4   3     3167.43     3173.36     59.59 o 
  -1   4   3     2412.52     2678.67     49.92 o 
   0   4   3    17236.71    18219.69    289.54 o 
   1   4   3       24.53       23.20      2.75 o 
   2   4   3     2355.05     2269.59     43.64 o 
   3   4   3      915.95      896.41     22.85 o 
   4   4   3     1025.13     1022.03     27.87 o 
   5   4   3      569.15      536.75     18.87 o 
   6   4   3      141.09      134.17     11.54 o 
   7   4   3      187.35      206.60     20.85 o 
   8   4   3       16.10       29.58      8.95 o 
   9   4   3       78.51       84.55     14.73 o 
  10   4   3        0.72       14.18      9.00 o 
  -8   5   3       94.60       89.94     23.75 o 
  -7   5   3        6.20        2.20      9.90 o 
  -6   5   3      132.67      156.03     26.50 o 
  -5   5   3      304.13      314.67     23.59 o 
  -4   5   3      496.69      488.81     23.49 o 
  -3   5   3      263.29      263.20     12.62 o 
  -2   5   3      319.80      345.49     19.55 o 
  -1   5   3     1349.37     1407.23     30.39 o 
   0   5   3     1956.91     1880.23     50.53 o 
   1   5   3     3715.22     3906.42    120.72 o 
   2   5   3      721.47      653.24     17.72 o 
   3   5   3     3167.43     3048.80     58.93 o 
   4   5   3      211.47      204.29     17.83 o 
   5   5   3      631.61      589.84     20.77 o 
   6   5   3       20.18       29.30      7.87 o 
   7   5   3       60.94       46.96      9.92 o 
   8   5   3        4.50       12.37      6.66 o 
   9   5   3      108.69       98.15     27.71 o 
  -7   6   3       34.58       40.68     17.59 o 
  -6   6   3       27.82        6.16     12.09 o 
  -5   6   3      468.55      500.70     48.82 o 
  -4   6   3       35.86       34.96     12.97 o 
  -3   6   3     1277.87     1227.21     41.54 o 
  -2   6   3       54.74       49.53      8.36 o 
  -1   6   3     2163.16     2094.44     58.26 o 
   0   6   3      149.46      161.66     37.27 o 
   1   6   3     3751.85     3881.21     92.52 o 
   2   6   3     1417.38     1332.38     30.23 o 
   3   6   3     2548.87     2447.68     50.48 o 
   4   6   3       18.65       21.64      4.67 o 
   5   6   3     2617.12     2468.32     75.00 o 
   6   6   3       12.54       23.30      6.04 o 
   7   6   3       68.65       69.96      9.59 o 
   8   6   3        6.62        8.15      6.89 o 
   9   6   3        9.43       22.12      9.45 o 
  -6   7   3        8.40       15.39     13.19 o 
  -5   7   3      228.10      225.83     34.74 o 
  -4   7   3       21.76       45.30     16.71 o 
  -3   7   3      636.49      662.55     46.62 o 
  -2   7   3      164.61      165.70     37.05 o 
  -1   7   3     1134.26     1050.50     45.74 o 
   0   7   3      590.55      596.13     26.89 o 
   1   7   3      257.86      239.47     19.42 o 
   2   7   3      154.41      131.25     14.37 o 
   3   7   3      349.58      273.91     20.79 o 
   4   7   3       67.34       61.15     10.55 o 
   5   7   3      636.46      650.32     23.28 o 
   6   7   3       17.39       21.29      8.56 o 
   7   7   3      115.84      125.50     13.58 o 
   8   7   3       26.42       43.29     11.45 o 
   9   7   3       24.98       51.71     24.63 o 
  -5   8   3       71.20       70.37     20.67 o 
  -4   8   3       10.60       12.97     11.21 o 
  -3   8   3      258.19      263.65     36.06 o 
  -2   8   3      320.63      317.33     24.67 o 
  -1   8   3     1889.09     1903.35    136.34 o 
   0   8   3      322.20      309.28     45.30 o 
   1   8   3      348.87      342.94     24.67 o 
   2   8   3     1184.82     1142.29     42.22 o 
   3   8   3      197.27      190.57     19.15 o 
   4   8   3      594.41      544.92     28.27 o 
   5   8   3      199.54      208.11     21.37 o 
   6   8   3      114.94      117.62     16.39 o 
   7   8   3        8.52       15.61      8.39 o 
   8   8   3      125.94      143.98     19.91 o 
  -4   9   3       54.96       63.99     18.69 o 
  -3   9   3       38.97       55.19     17.37 o 
  -2   9   3       80.43       93.04     14.30 o 
  -1   9   3       79.11      109.25     15.71 o 
   0   9   3      977.79      883.91     38.24 o 
   1   9   3      366.68      403.40     28.37 o 
   2   9   3      772.58      693.16     33.33 o 
   3   9   3       47.60       52.15     10.99 o 
   4   9   3      479.07      542.86     31.65 o 
   5   9   3       11.86       27.68      8.98 o 
   6   9   3       81.07       80.98     14.37 o 
   7   9   3        0.12        0.00      8.29 o 
   8   9   3       36.31       44.59     13.14 o 
  -3  10   3        0.38       39.14     14.73 o 
  -2  10   3      115.69      163.82     29.47 o 
  -1  10   3        7.96       18.87      8.01 o 
   0  10   3       67.11       85.11     23.97 o 
   1  10   3        3.33        5.94      6.84 o 
   2  10   3      367.32      387.25     31.45 o 
   3  10   3       74.15       90.82     14.62 o 
   4  10   3      616.74      603.98     33.27 o 
   5  10   3        6.79        7.78      8.15 o 
   6  10   3       58.80       75.25     14.91 o 
   7  10   3       40.35       44.12     11.96 o 
  -1  11   3       55.77       60.52     12.20 o 
   0  11   3      117.38      123.25     17.41 o 
   1  11   3       12.31       15.32      8.35 o 
   2  11   3       63.21       84.25     15.32 o 
   3  11   3       24.41       28.04     10.11 o 
   4  11   3       96.50      110.47     25.29 o 
   5  11   3       59.97       56.61     12.18 o 
  -3 -10   4       63.48       88.80     15.08 o 
  -2 -10   4       97.97       90.49     15.47 o 
  -1 -10   4      120.90      148.43     19.23 o 
   0 -10   4       45.87       47.28     19.57 o 
  -5  -9   4      118.08      128.20     18.41 o 
  -4  -9   4       88.41       77.11     19.02 o 
  -3  -9   4       50.40       66.47     15.17 o 
  -2  -9   4        1.25       16.20      8.47 o 
  -1  -9   4      443.73      447.39     66.19 o 
   0  -9   4        2.80        0.00      7.15 o 
   1  -9   4      316.21      331.60     43.54 o 
   2  -9   4        3.65       34.74     14.95 o 
  -7  -8   4       14.49       25.24      8.66 o 
  -6  -8   4        9.96       14.34      6.81 o 
  -5  -8   4      188.99      170.40     23.53 o 
  -4  -8   4        3.38       19.07      8.00 o 
  -3  -8   4      114.05      115.96     16.67 o 
  -2  -8   4        2.24        0.00      7.26 o 
  -1  -8   4      287.97      275.13     25.54 o 
   0  -8   4        2.27        6.65      9.13 o 
   1  -8   4      388.76      438.69     47.72 o 
   2  -8   4       63.76       58.49     17.81 o 
   3  -8   4      183.35      230.67     34.96 o 
   4  -8   4       77.76       93.90     21.77 o 
  -7  -7   4       34.62       51.55     14.59 o 
  -6  -7   4       47.60       69.98     23.42 o 
  -5  -7   4      449.58      473.17     23.73 o 
  -4  -7   4        5.46       18.32      5.59 o 
  -3  -7   4      199.42      216.72     43.21 o 
  -2  -7   4      293.60      294.43     35.62 o 
  -1  -7   4      389.14      386.47     27.36 o 
   0  -7   4       62.20       65.78     11.77 o 
   1  -7   4      336.52      343.60     25.55 o 
   2  -7   4      106.39       90.38     21.33 o 
   3  -7   4      119.34      108.41     24.19 o 
   4  -7   4      253.42      289.82     40.46 o 
   5  -7   4       58.03       62.89     18.47 o 
  -8  -6   4        9.52       17.75      6.83 o 
  -7  -6   4       20.51       15.49      6.01 o 
  -6  -6   4      250.51      271.67     20.35 o 
  -5  -6   4      217.71      223.62     17.56 o 
  -4  -6   4      493.71      468.88     22.25 o 
  -3  -6   4      274.97      288.35     16.58 o 
  -2  -6   4     1487.59     1526.72     51.83 o 
  -1  -6   4      199.60      205.62     17.57 o 
   0  -6   4      727.05      709.32     23.49 o 
   1  -6   4       82.89       84.18      9.13 o 
   2  -6   4      117.57      118.08     22.43 o 
   3  -6   4       66.05       69.93     17.37 o 
   4  -6   4      134.03      167.78     28.15 o 
   5  -6   4        0.13        0.44     11.21 o 
   6  -6   4       81.65       66.19     18.03 o 
  -8  -5   4        3.97        0.00      5.41 o 
  -7  -5   4       15.00       19.14      6.11 o 
  -6  -5   4       60.95       81.32     10.52 o 
  -5  -5   4      114.21      113.46     12.10 o 
  -4  -5   4      105.46       93.54     13.06 o 
  -3  -5   4        0.15        2.54      3.10 o 
  -2  -5   4     2205.74     2153.43     64.89 o 
  -1  -5   4       16.18       15.49      4.11 o 
   0  -5   4     2818.69     2914.35     93.62 o 
   1  -5   4      164.19      191.56     14.35 o 
   2  -5   4     1621.64     1616.38     39.26 o 
   3  -5   4       82.09       73.03     11.24 o 
   4  -5   4      189.58      238.34     21.70 o 
   5  -5   4       34.80       39.69     10.26 o 
   6  -5   4       93.29      104.94     16.29 o 
   7  -5   4       11.47       18.47     13.41 o 
  -9  -4   4        0.14       12.89      7.81 o 
  -8  -4   4       45.14       55.98      9.54 o 
  -7  -4   4      275.53      286.63     21.01 o 
  -6  -4   4     1506.42     1380.07     66.41 o 
  -5  -4   4       64.18       70.75      8.94 o 
  -4  -4   4      251.19      252.47     15.99 o 
  -3  -4   4      598.25      641.34     21.69 o 
  -2  -4   4     2984.00     2910.50     59.21 o 
  -1  -4   4      185.80      213.08     13.42 o 
   0  -4   4     3417.79     3356.00     64.99 o 
   1  -4   4      289.90      276.62     12.55 o 
   2  -4   4      808.60      784.41     31.78 o 
   3  -4   4     1038.19      992.35     38.59 o 
   4  -4   4      798.33      768.37     32.03 o 
   5  -4   4       23.17       20.89     12.31 o 
   6  -4   4       17.84       27.25      9.85 o 
   7  -4   4       28.37       33.75      9.95 o 
   8  -4   4       12.84       17.76      9.96 o 
  -9  -3   4        0.41        9.28      7.23 o 
  -8  -3   4       75.58       80.48     10.72 o 
  -7  -3   4        1.15        3.54      4.80 o 
  -6  -3   4      138.43      167.40     14.76 o 
  -5  -3   4      326.14      328.61     17.54 o 
  -4  -3   4      311.81      283.87     19.64 o 
  -3  -3   4     1082.27      995.87     27.51 o 
  -2  -3   4      632.43      632.16     19.52 o 
  -1  -3   4     1249.01     1278.95     30.11 o 
   0  -3   4      357.43      368.91     13.32 o 
   1  -3   4     1532.75     1578.21     34.90 o 
   2  -3   4      933.74      933.87     24.32 o 
   3  -3   4     2926.46     2851.72     55.96 o 
   4  -3   4      153.62      184.93     26.39 o 
   5  -3   4      263.12      301.04     30.68 o 
   6  -3   4       46.59       57.99     11.55 o 
   7  -3   4      101.04      109.81     16.25 o 
   8  -3   4        1.57        6.34      8.66 o 
  -9  -2   4       15.79       27.13     10.14 o 
  -8  -2   4        0.81        3.17      7.59 o 
  -7  -2   4      202.64      228.78     17.98 o 
  -6  -2   4       69.87       83.87      9.87 o 
  -5  -2   4      509.30      432.02     22.94 o 
  -4  -2   4       83.95       73.96      8.08 o 
  -3  -2   4     2798.21     2633.11     66.32 o 
  -2  -2   4      313.41      275.92     11.31 o 
  -1  -2   4     3116.35     3183.59     59.13 o 
   0  -2   4       85.48       80.89      6.46 o 
   1  -2   4     1310.24     1384.78     37.35 o 
   2  -2   4       98.37      121.90      7.90 o 
   3  -2   4     2960.29     2955.68     58.89 o 
   4  -2   4       25.14       26.76      7.92 o 
   5  -2   4     2210.39     2109.33     63.22 o 
   6  -2   4       88.82       89.82     25.95 o 
   7  -2   4      199.54      189.29     22.10 o 
   8  -2   4       12.08       26.32     10.88 o 
   9  -2   4       37.71       40.24     17.15 o 
  -9  -1   4        5.85       10.58      8.39 o 
  -8  -1   4        0.37        3.55      9.46 o 
  -7  -1   4      372.49      345.24     20.90 o 
  -6  -1   4      161.32      171.50     23.11 o 
  -5  -1   4      213.36      214.64     14.51 o 
  -4  -1   4      102.53      123.40     12.43 o 
  -3  -1   4     6718.22     6803.56    117.72 o 
  -2  -1   4      257.65      292.83     19.47 o 
  -1  -1   4     8327.15     8309.71    173.02 o 
   0  -1   4     2831.64     3128.48     69.08 o 
   1  -1   4     1330.22     1224.83     36.49 o 
   2  -1   4     1793.29     1825.51     36.10 o 
   3  -1   4      911.64      890.71     20.95 o 
   4  -1   4       62.28       65.29     19.68 o 
   5  -1   4       17.42       28.71      6.91 o 
   6  -1   4      339.92      337.95     24.87 o 
   7  -1   4      179.40      181.86     20.37 o 
   8  -1   4       18.61       13.85     14.95 o 
   9  -1   4       14.58       24.75     22.87 o 
  -9   0   4       20.91       30.43     10.33 o 
  -8   0   4        7.12       15.58     12.86 o 
  -7   0   4      192.34      227.39     22.52 o 
  -6   0   4        2.24        9.78      4.30 o 
  -5   0   4       25.61       27.82      5.50 o 
  -4   0   4       74.83       80.80      8.37 o 
  -3   0   4      338.43      293.92     12.37 o 
  -2   0   4      618.05      634.95     17.35 o 
  -1   0   4     1649.87     1633.66     32.16 o 
   0   0   4      357.55      368.40      9.90 o 
   1   0   4     1006.00     1001.64     21.12 o 
   2   0   4    10972.17    11364.31    182.70 o 
   3   0   4     5610.36     5868.86     99.44 o 
   4   0   4     1512.48     1432.98     52.52 o 
   5   0   4       62.08       78.94     10.61 o 
   6   0   4      464.96      431.87     33.86 o 
   7   0   4      105.86      114.71     15.49 o 
   8   0   4      151.07      143.07     19.35 o 
   9   0   4        0.83        2.63      8.08 o 
  -9   1   4       18.15       25.50     11.54 o 
  -8   1   4       39.04       27.23      9.38 o 
  -7   1   4      135.38      157.41     29.36 o 
  -6   1   4      322.71      300.88     16.47 o 
  -5   1   4      589.76      588.47     21.40 o 
  -4   1   4     1308.04     1210.22     30.79 o 
  -3   1   4     1974.37     2061.48     42.85 o 
  -2   1   4      889.14      860.67     37.82 o 
  -1   1   4      840.94     1006.89     21.62 o 
   0   1   4     3290.07     3419.08     70.60 o 
   1   1   4       48.67       45.26      2.83 o 
   2   1   4     6890.30     7358.87    120.61 o 
   3   1   4        8.64       12.77      2.09 o 
   4   1   4     3412.46     3469.08     63.57 o 
   5   1   4      272.51      312.12     18.68 o 
   6   1   4     1037.41      946.31     36.22 o 
   7   1   4        0.99        0.73      5.35 o 
   8   1   4       70.39       73.20     13.74 o 
   9   1   4        1.47        3.23     10.01 o 
  -9   2   4        0.49        0.00     13.74 o 
  -8   2   4       74.82       86.22     14.55 o 
  -7   2   4       57.43       66.67     19.46 o 
  -6   2   4      458.51      439.76     42.66 o 
  -5   2   4        2.09        4.95      4.01 o 
  -4   2   4     2852.58     2744.50     63.64 o 
  -3   2   4       86.52      131.54     18.51 o 
  -2   2   4     3626.24     3919.37     70.12 o 
  -1   2   4        0.18       11.62      5.64 o 
   0   2   4      583.85      571.98     18.46 o 
   1   2   4      306.07      297.12      8.63 o 
   2   2   4     2699.63     2817.93     50.74 o 
   3   2   4       30.64       26.12      5.66 o 
   4   2   4     1078.57     1032.32     25.10 o 
   5   2   4      835.95      780.23     21.73 o 
   6   2   4      402.75      389.32     22.88 o 
   7   2   4      155.57      151.35     17.25 o 
   8   2   4       82.56       72.18     13.37 o 
   9   2   4       46.47       68.43     13.14 o 
  -8   3   4       18.99       30.26      9.69 o 
  -7   3   4       31.24       30.04      9.64 o 
  -6   3   4      161.30      166.61     18.56 o 
  -5   3   4       65.81       58.27     12.96 o 
  -4   3   4     1567.84     1509.55     36.42 o 
  -3   3   4      457.48      445.24     15.51 o 
  -2   3   4     7764.47     8310.04    138.92 o 
  -1   3   4     1605.07     1639.30     33.45 o 
   0   3   4     1190.76     1249.23     35.09 o 
   1   3   4      775.42      749.11     17.56 o 
   2   3   4     1725.24     1753.51     45.08 o 
   3   3   4      121.70      119.75      8.27 o 
   4   3   4      272.55      301.78     12.04 o 
   5   3   4      809.42      799.15     24.40 o 
   6   3   4      332.62      376.98     17.12 o 
   7   3   4       94.16       86.40     12.75 o 
   8   3   4       10.50        8.25      8.36 o 
   9   3   4       31.30       23.06      9.92 o 
  10   3   4        0.91       10.35      8.92 o 
  -8   4   4       45.40       48.35     13.05 o 
  -7   4   4        0.62        3.19      6.69 o 
  -6   4   4        9.03       21.71      8.14 o 
  -5   4   4      394.97      355.07     24.58 o 
  -4   4   4      181.47      171.36     20.28 o 
  -3   4   4      693.35      720.02     21.73 o 
  -2   4   4      680.97      625.15     18.48 o 
  -1   4   4     5640.60     6343.11    107.96 o 
   0   4   4      835.73      793.85     18.89 o 
   1   4   4    12406.43    12943.48    252.78 o 
   2   4   4      853.04      805.12     20.18 o 
   3   4   4      696.12      646.02     28.03 o 
   4   4   4       85.33       84.41      7.75 o 
   5   4   4      769.87      772.04     23.34 o 
   6   4   4       32.95       31.11      5.49 o 
   7   4   4      208.28      203.93     20.52 o 
   8   4   4       11.89       11.38      7.30 o 
   9   4   4       74.17       70.99     13.50 o 
  10   4   4        0.91       19.77     11.43 o 
  -7   5   4       78.89       87.96     20.45 o 
  -6   5   4        7.66       13.98      7.23 o 
  -5   5   4      264.92      243.09     21.45 o 
  -4   5   4        0.67        5.02      3.81 o 
  -3   5   4      588.74      565.50     19.09 o 
  -2   5   4      453.26      470.88     15.72 o 
  -1   5   4      532.25      541.78     15.55 o 
   0   5   4        2.01        2.01      1.49 o 
   1   5   4     6177.19     6584.60    111.28 o 
   2   5   4     1728.82     1646.69     34.68 o 
   3   5   4     2572.68     2511.37     50.53 o 
   4   5   4      429.04      415.81     15.64 o 
   5   5   4     1682.45     1658.66     53.85 o 
   6   5   4       12.33       20.68      5.29 o 
   7   5   4       36.20       38.61      7.21 o 
   8   5   4        6.92        8.98      7.39 o 
   9   5   4       24.21       32.27     10.02 o 
  -7   6   4       43.17       79.82     20.01 o 
  -6   6   4        1.64       18.91     14.51 o 
  -5   6   4      222.45      263.43     36.06 o 
  -4   6   4       25.05       31.88     12.31 o 
  -3   6   4      350.49      341.66     27.82 o 
  -2   6   4      822.79      815.69     31.89 o 
  -1   6   4      761.38      720.16     28.98 o 
   0   6   4      301.73      282.59     17.42 o 
   1   6   4      592.14      519.98     22.92 o 
   2   6   4      148.76      147.63     11.16 o 
   3   6   4     1164.84     1147.72     28.89 o 
   4   6   4      638.19      617.93     20.48 o 
   5   6   4      913.35      919.68     27.94 o 
   6   6   4      302.49      283.17     17.75 o 
   7   6   4      155.64      168.38     15.29 o 
   8   6   4       78.40       83.98     13.65 o 
   9   6   4       22.86       27.79     10.57 o 
  -6   7   4        3.10        0.00     10.12 o 
  -5   7   4      119.43       95.21     21.99 o 
  -4   7   4       79.97       75.42     19.35 o 
  -3   7   4      567.28      522.38     28.15 o 
  -2   7   4      406.95      392.57     44.75 o 
  -1   7   4      484.74      459.46     27.93 o 
   0   7   4     1515.97     1337.63    189.66 o 
   1   7   4      186.41      154.54     28.92 o 
   2   7   4     1140.71     1124.93     39.49 o 
   3   7   4      417.77      383.61     56.29 o 
   4   7   4      833.20      765.26     32.10 o 
   5   7   4      178.06      172.49     13.50 o 
   6   7   4      368.42      342.98     26.01 o 
   7   7   4       23.55       31.63      7.50 o 
   8   7   4      120.56      141.19     15.29 o 
   9   7   4        9.03       12.26      8.35 o 
  -5   8   4       43.82       51.02     17.81 o 
  -4   8   4       65.47       75.42     18.69 o 
  -3   8   4      214.16      253.32     35.84 o 
  -2   8   4      321.51      353.39     45.41 o 
  -1   8   4       74.75       61.44     11.62 o 
   0   8   4     1931.67     1910.94    130.73 o 
   1   8   4      570.83      497.31     25.80 o 
   2   8   4        2.37        7.64      4.97 o 
   3   8   4      338.75      337.61     29.47 o 
   4   8   4      703.04      664.24     45.74 o 
   5   8   4       30.11       37.61      9.80 o 
   6   8   4       63.12       75.24     13.19 o 
   7   8   4       13.52       21.11      8.86 o 
   8   8   4       61.82       67.30     13.89 o 
  -4   9   4       54.78       42.88     16.27 o 
  -3   9   4        5.31       31.66     15.17 o 
  -2   9   4      220.64      259.77     24.25 o 
  -1   9   4        0.07        2.16      6.28 o 
   0   9   4      922.61      966.32     46.62 o 
   1   9   4      132.43      130.76     23.75 o 
   2   9   4     1544.56     1482.70     52.39 o 
   3   9   4      149.74      153.79     27.38 o 
   4   9   4      450.12      452.95     30.94 o 
   5   9   4       63.51       60.55     24.63 o 
   6   9   4       31.78       37.19     10.43 o 
   7   9   4       37.36       48.69     12.78 o 
   8   9   4       14.19        5.79     10.23 o 
  -3  10   4       37.72       63.33     20.45 o 
  -2  10   4       62.44       56.29     18.69 o 
  -1  10   4       26.03       26.28      8.70 o 
   0  10   4       82.84      103.40     15.21 o 
   1  10   4       18.50       27.68      8.94 o 
   2  10   4      183.75      179.10     22.43 o 
   3  10   4      222.73      278.24     26.64 o 
   4  10   4      294.61      312.69     41.67 o 
   5  10   4      124.52      119.80     30.79 o 
   6  10   4       53.15       59.51     12.26 o 
   7  10   4       23.23       30.41     10.11 o 
  -2  11   4       21.20       11.87     13.41 o 
  -1  11   4      218.87      231.61     25.10 o 
   0  11   4       20.71       43.29     10.62 o 
   1  11   4       68.97       78.20     14.37 o 
   2  11   4        3.47        8.69      7.73 o 
   3  11   4      135.93      147.32     33.09 o 
   4  11   4       37.49       55.42     20.67 o 
   5  11   4       84.11       53.06     12.34 o 
   6  11   4        0.02       18.69     13.96 o 
   1  12   4      137.02      165.48     20.75 o 
   2  12   4       26.52       59.27     12.82 o 
   3  12   4      106.34      112.25     17.03 o 
  -5  -9   5       69.45      109.25     16.64 o 
  -4  -9   5        0.01        4.29      8.24 o 
  -3  -9   5      237.30      290.08     47.83 o 
  -2  -9   5       14.03       17.71      9.01 o 
  -1  -9   5      132.13      121.16     35.51 o 
   0  -9   5       90.91      146.76     18.66 o 
   1  -9   5      274.83      237.49     35.84 o 
   2  -9   5       42.62       57.39     18.47 o 
  -6  -8   5       39.43       45.32     10.86 o 
  -5  -8   5       89.02      108.54     16.08 o 
  -4  -8   5       60.43       97.07     15.24 o 
  -3  -8   5      121.06      128.20     18.27 o 
  -2  -8   5       44.27       41.20     11.65 o 
  -1  -8   5      111.29      118.37     18.36 o 
   0  -8   5      119.82      169.97     30.46 o 
   1  -8   5      147.56      134.80     25.95 o 
   2  -8   5      180.67      164.04     29.03 o 
   3  -8   5       32.79       27.71     14.51 o 
  -7  -7   5       12.66       16.84      8.11 o 
  -6  -7   5      147.96      134.92     18.69 o 
  -5  -7   5      135.81      145.53     14.71 o 
  -4  -7   5      258.61      278.79     19.72 o 
  -3  -7   5      150.11      151.00     18.19 o 
  -2  -7   5      345.24      346.36     27.25 o 
  -1  -7   5       38.22       36.74      9.78 o 
   0  -7   5      357.81      375.12     27.79 o 
   1  -7   5      155.31      183.25     20.06 o 
   2  -7   5      230.51      302.58     39.36 o 
   3  -7   5        4.85        8.80      9.90 o 
   4  -7   5      246.73      234.41     35.84 o 
   5  -7   5        0.32        2.42     12.31 o 
  -8  -6   5        0.58       10.49      6.82 o 
  -7  -6   5        9.72       14.74      5.50 o 
  -6  -6   5      150.08      160.46     19.16 o 
  -5  -6   5       12.95       25.48      7.02 o 
  -4  -6   5      942.83      884.28     30.18 o 
  -3  -6   5        2.49       17.60      9.54 o 
  -2  -6   5     1115.15     1046.70     31.65 o 
  -1  -6   5      210.88      227.00     15.65 o 
   0  -6   5     1332.40     1273.13     35.34 o 
   1  -6   5        0.24       13.26      4.74 o 
   2  -6   5      257.95      238.37     31.66 o 
   3  -6   5       11.74       14.95     10.55 o 
   4  -6   5      179.00      207.58     32.76 o 
   5  -6   5       11.44       18.47     13.85 o 
   6  -6   5       83.56       81.36     18.47 o 
  -8  -5   5       51.65       54.33      9.53 o 
  -7  -5   5        6.16       16.57      5.81 o 
  -6  -5   5      149.97      151.98     19.79 o 
  -5  -5   5        0.52       15.18      5.20 o 
  -4  -5   5      132.13      128.87     13.58 o 
  -3  -5   5      196.36      244.52     16.17 o 
  -2  -5   5      907.73      875.51     27.16 o 
  -1  -5   5     1051.30     1031.98     29.74 o 
   0  -5   5     1359.87     1281.37     34.06 o 
   1  -5   5      578.33      543.01     26.14 o 
   2  -5   5      304.64      320.55     15.70 o 
   3  -5   5      400.26      339.58     42.00 o 
   4  -5   5      268.33      276.74     23.70 o 
   5  -5   5       22.71       36.46     10.57 o 
   6  -5   5       24.04       42.53     11.12 o 
   7  -5   5       28.40       24.41     15.17 o 
  -8  -4   5       18.46       19.66      7.07 o 
  -7  -4   5       24.76       48.96      8.86 o 
  -6  -4   5       71.60       61.58      9.29 o 
  -5  -4   5      317.98      310.83     19.35 o 
  -4  -4   5      928.80      834.69     33.74 o 
  -3  -4   5        1.99        5.37      3.21 o 
  -2  -4   5       43.06       66.39      9.22 o 
  -1  -4   5     2188.32     2114.35     54.49 o 
   0  -4   5     1663.62     1576.21     37.52 o 
   1  -4   5     1590.96     1573.40     37.58 o 
   2  -4   5      107.80      111.35     10.06 o 
   3  -4   5     1851.56     1760.81     53.29 o 
   4  -4   5       22.49       23.69      7.91 o 
   5  -4   5      353.57      401.16     28.42 o 
   6  -4   5        5.23        0.35      8.07 o 
   7  -4   5       92.16       89.39     22.10 o 
  -9  -3   5       23.64       42.68      9.27 o 
  -8  -3   5        1.79       15.22      5.87 o 
  -7  -3   5      221.16      211.97     17.90 o 
  -6  -3   5       20.09       17.94      5.66 o 
  -5  -3   5      681.35      648.82     29.77 o 
  -4  -3   5        3.99        4.43      3.79 o 
  -3  -3   5     1481.33     1421.56     35.89 o 
  -2  -3   5      203.25      208.63     14.42 o 
  -1  -3   5     2387.41     2318.81     48.41 o 
   0  -3   5      500.78      465.68     16.08 o 
   1  -3   5     1484.46     1458.65     33.93 o 
   2  -3   5      147.41      156.63     10.62 o 
   3  -3   5     2486.77     2405.98     64.76 o 
   4  -3   5        4.20       21.18     11.87 o 
   5  -3   5      815.75      820.19     57.39 o 
   6  -3   5        5.70       17.54      7.92 o 
   7  -3   5       46.64       57.71     11.66 o 
   8  -3   5       28.87       50.05     12.51 o 
  -9  -2   5        1.62        0.00      6.53 o 
  -8  -2   5        1.29        1.64     18.91 o 
  -7  -2   5      308.82      324.75     21.65 o 
  -6  -2   5      206.24      233.80     18.62 o 
  -5  -2   5      441.66      388.08     18.11 o 
  -4  -2   5      102.86      101.59      9.94 o 
  -3  -2   5     2446.14     2414.71     51.29 o 
  -2  -2   5      221.93      174.03     11.79 o 
  -1  -2   5     3606.43     3483.92     65.20 o 
   0  -2   5      266.03      284.07     11.17 o 
   1  -2   5      181.94      162.78      9.78 o 
   2  -2   5     1288.74     1309.30     30.30 o 
   3  -2   5     1696.62     1640.06     36.13 o 
   4  -2   5      394.34      361.46     19.58 o 
   5  -2   5      178.31      188.47     20.89 o 
   6  -2   5      281.75      259.29     23.47 o 
   7  -2   5      124.89      123.12     16.93 o 
   8  -2   5       32.75       44.18     11.96 o 
  -9  -1   5       41.44       40.22     11.01 o 
  -8  -1   5        7.02       13.08      7.07 o 
  -7  -1   5       33.63       46.12      8.38 o 
  -6  -1   5      278.04      263.85     18.00 o 
  -5  -1   5      555.55      488.77     23.49 o 
  -4  -1   5      357.95      352.18     15.11 o 
  -3  -1   5      843.04      823.07     23.50 o 
  -2  -1   5     5833.56     5614.38    109.47 o 
  -1  -1   5     5504.33     5683.51     97.65 o 
   0  -1   5     1677.21     1658.43     60.44 o 
   1  -1   5     1292.19     1305.84     28.57 o 
   2  -1   5     5269.17     5501.42     94.82 o 
   3  -1   5     1530.73     1634.96     34.69 o 
   4  -1   5      282.58      253.74     18.05 o 
   5  -1   5       20.24       26.09      7.15 o 
   6  -1   5      599.79      560.17     38.37 o 
   7  -1   5       44.77       84.90     18.03 o 
   8  -1   5      145.54      138.53     27.93 o 
   9  -1   5        0.01       12.94     17.70 o 
  -9   0   5       11.83       20.07      9.51 o 
  -8   0   5       74.74       80.14     14.54 o 
  -7   0   5      112.90      127.29     17.34 o 
  -6   0   5      528.30      520.88     22.53 o 
  -5   0   5      760.28      748.70     24.90 o 
  -4   0   5      165.38      147.32     11.20 o 
  -3   0   5       48.77       37.52      5.29 o 
  -2   0   5     6067.70     6347.69    132.75 o 
  -1   0   5     1368.69     1366.86     37.62 o 
   0   0   5     6933.30     7138.48    117.96 o 
   1   0   5        9.34       25.84      3.18 o 
   2   0   5     4497.83     4461.82     77.49 o 
   3   0   5       62.99       92.02      6.66 o 
   4   0   5     2278.18     2168.66     55.42 o 
   5   0   5      216.42      201.87     17.43 o 
   6   0   5        4.33       20.18      6.82 o 
   7   0   5        7.56       15.17      7.61 o 
   8   0   5       26.07       33.74     17.26 o 
   9   0   5        0.05       13.72      9.24 o 
  -9   1   5        0.01        3.08     11.54 o 
  -8   1   5       84.84       90.45     15.18 o 
  -7   1   5       20.97       31.63      9.54 o 
  -6   1   5      203.71      208.57     15.58 o 
  -5   1   5       46.21       47.16      8.89 o 
  -4   1   5      947.42      948.62     26.82 o 
  -3   1   5       27.08       33.55      4.80 o 
  -2   1   5     1750.73     1623.80     47.56 o 
  -1   1   5      557.13      607.25     15.53 o 
   0   1   5       71.80       59.51      6.84 o 
   1   1   5      686.36      754.51     16.65 o 
   2   1   5    14355.77    14900.21    237.55 o 
   3   1   5      568.33      622.81     16.89 o 
   4   1   5     1806.30     1894.76     39.35 o 
   5   1   5     1052.53      938.63     88.07 o 
   6   1   5      729.86      695.24    103.35 o 
   7   1   5       78.44       78.30     13.46 o 
   8   1   5      148.50      120.09     17.65 o 
   9   1   5       11.36        9.74     16.05 o 
  -8   2   5       59.55       66.54     13.73 o 
  -7   2   5       25.65       42.63     10.57 o 
  -6   2   5      434.19      414.06     25.77 o 
  -5   2   5      154.82      133.24     11.94 o 
  -4   2   5     1793.80     1699.90     43.35 o 
  -3   2   5     2274.40     2282.49     47.60 o 
  -2   2   5     3905.79     3987.10     72.37 o 
  -1   2   5      899.59      927.46     21.51 o 
   0   2   5       14.68       31.68      3.53 o 
   1   2   5     1643.70     1645.00     31.47 o 
   2   2   5     3746.25     4003.42     69.97 o 
   3   2   5      313.74      328.62     11.42 o 
   4   2   5     1141.82     1150.10     27.49 o 
   5   2   5      777.64      787.52     22.06 o 
   6   2   5      377.60      365.36     24.74 o 
   7   2   5       99.02      106.95     14.35 o 
   8   2   5       28.55       25.99      8.09 o 
   9   2   5       26.46       22.59      8.36 o 
  -8   3   5        1.47        7.58     18.80 o 
  -7   3   5       44.10       54.05     12.42 o 
  -6   3   5      101.03       71.16     12.67 o 
  -5   3   5       94.14       80.28      9.49 o 
  -4   3   5      193.71      216.20     13.85 o 
  -3   3   5     1544.81     1532.11     35.92 o 
  -2   3   5     4002.75     4088.79     74.67 o 
  -1   3   5     3098.92     3207.16     58.87 o 
   0   3   5      469.50      508.26     13.98 o 
   1   3   5     2373.04     2395.17     52.82 o 
   2   3   5      492.38      518.77     14.66 o 
   3   3   5     1578.04     1616.26     34.58 o 
   4   3   5      136.97      156.86     10.06 o 
   5   3   5     1250.80     1210.22     30.53 o 
   6   3   5       51.40       58.86      9.95 o 
   7   3   5      713.60      663.79     38.70 o 
   8   3   5       16.33       22.78      8.29 o 
   9   3   5       54.32       70.67     13.91 o 
  -8   4   5       41.90       58.41     12.68 o 
  -7   4   5       29.09       31.83     10.43 o 
  -6   4   5       14.11       10.10     11.10 o 
  -5   4   5      131.98      149.72     16.70 o 
  -4   4   5       60.21       57.11      7.37 o 
  -3   4   5     1272.47     1201.38     31.13 o 
  -2   4   5      400.46      375.31     14.13 o 
  -1   4   5     2321.79     2326.16     46.19 o 
   0   4   5      355.10      411.61     12.81 o 
   1   4   5    10885.63    11515.88    187.06 o 
   2   4   5       11.19       10.89      2.51 o 
   3   4   5     2704.46     2842.06     55.10 o 
   4   4   5      674.22      711.60     25.97 o 
   5   4   5      443.54      438.54     16.60 o 
   6   4   5      123.65      110.73     11.27 o 
   7   4   5      317.91      294.63     24.41 o 
   8   4   5       17.64        5.45      8.14 o 
   9   4   5       75.22      102.94     16.69 o 
  -7   5   5      166.98      160.74     30.13 o 
  -6   5   5        3.17        8.89     14.73 o 
  -5   5   5      310.85      330.31     28.81 o 
  -4   5   5       78.74       93.88     11.35 o 
  -3   5   5      822.42      774.00     29.90 o 
  -2   5   5        2.53        5.06      2.80 o 
  -1   5   5     1080.67     1088.33     26.30 o 
   0   5   5      115.90      107.80      6.37 o 
   1   5   5     1786.08     1754.52     36.49 o 
   2   5   5      996.15     1128.60     39.99 o 
   3   5   5     2120.67     2172.16     45.27 o 
   4   5   5     1030.51     1044.04     27.90 o 
   5   5   5      270.05      280.95     15.83 o 
   6   5   5      504.02      495.61     19.80 o 
   7   5   5       85.97       94.11     13.47 o 
   8   5   5       75.95       97.70     24.08 o 
   9   5   5        1.77        7.50      9.39 o 
  -7   6   5       12.28       39.58     17.59 o 
  -6   6   5       79.72       76.52     20.89 o 
  -5   6   5      235.10      232.87     32.98 o 
  -4   6   5      307.40      381.52     39.36 o 
  -3   6   5      916.01      860.23     48.71 o 
  -2   6   5      352.29      381.18     20.58 o 
  -1   6   5      229.32      229.01     33.97 o 
   0   6   5     1689.47     1727.49     75.31 o 
   1   6   5     2601.97     2657.07     68.67 o 
   2   6   5      228.68      243.98     15.63 o 
   3   6   5      690.10      636.02     19.80 o 
   4   6   5     1185.89     1234.88     32.25 o 
   5   6   5       35.17       50.82      9.44 o 
   6   6   5      511.91      465.94     19.93 o 
   7   6   5       29.95       42.77      7.80 o 
   8   6   5       56.56       61.78     14.18 o 
   9   6   5        0.50        5.59      8.63 o 
  -6   7   5       37.25       57.61     18.03 o 
  -5   7   5       71.23       81.58     21.77 o 
  -4   7   5      299.03      286.96     37.38 o 
  -3   7   5      160.43      176.07     18.17 o 
  -2   7   5     1021.56     1024.72     41.78 o 
  -1   7   5        8.11       22.89      6.32 o 
   0   7   5     1182.28     1150.07     40.40 o 
   1   7   5        0.06        2.19      4.03 o 
   2   7   5      120.84      135.18     14.89 o 
   3   7   5      105.40      104.55     13.24 o 
   4   7   5      933.08      902.59     35.50 o 
   5   7   5       16.87       29.99      5.93 o 
   6   7   5      173.21      202.15     20.95 o 
   7   7   5       21.25       22.05     10.30 o 
   8   7   5       62.94       85.01     14.31 o 
   9   7   5       14.18       18.03      9.02 o 
  -5   8   5       13.49        0.00     12.97 o 
  -4   8   5      218.06      260.36     38.26 o 
  -3   8   5        7.95       23.04      7.64 o 
  -2   8   5      962.57      920.07     38.40 o 
  -1   8   5       17.68       15.52      6.39 o 
   0   8   5     2241.28     2177.77     84.44 o 
   1   8   5      191.33      228.59     20.98 o 
   2   8   5     1340.10     1184.38     43.12 o 
   3   8   5       12.92       22.84      7.69 o 
   4   8   5       67.11       60.17     10.40 o 
   5   8   5      233.54      263.36     34.41 o 
   6   8   5      291.39      291.33     25.34 o 
   7   8   5        2.00        3.89      9.35 o 
   8   8   5       23.03       33.25     12.97 o 
  -4   9   5       22.92       23.75     16.93 o 
  -3   9   5       29.76       25.95     13.85 o 
  -2   9   5      104.21      112.51     20.23 o 
  -1   9   5      104.65      110.39     15.74 o 
   0   9   5      495.60      505.92     30.28 o 
   1   9   5      361.11      388.08     28.27 o 
   2   9   5      857.23      798.60     81.80 o 
   3   9   5      376.86      352.50     40.79 o 
   4   9   5      233.79      250.13     23.56 o 
   5   9   5      110.89      125.50     32.43 o 
   6   9   5       34.34       41.94     12.64 o 
   7   9   5       13.97        9.87     13.85 o 
   8   9   5        2.54        8.83      9.02 o 
  -3  10   5       48.64       39.80     17.81 o 
  -2  10   5        3.31       19.42      8.39 o 
  -1  10   5      238.42      257.72     26.17 o 
   0  10   5       57.09       58.09     12.26 o 
   1  10   5       78.96       80.69     14.13 o 
   2  10   5        3.82       16.13      6.76 o 
   3  10   5      789.08      688.94     34.82 o 
   4  10   5        9.50       27.27     14.62 o 
   5  10   5      410.81      417.15     32.34 o 
   6  10   5        0.78       26.49     14.95 o 
   7  10   5       63.24       70.25     13.93 o 
  -2  11   5        0.73        9.24     12.53 o 
  -1  11   5      147.15      134.50     18.78 o 
   0  11   5       16.03       27.22     13.96 o 
   1  11   5      136.38      137.63     18.45 o 
   2  11   5        2.18        6.32      7.17 o 
   3  11   5      136.74      148.16     21.22 o 
   4  11   5        0.08       12.46      7.86 o 
   5  11   5      133.80      147.98     20.37 o 
   6  11   5        5.73       10.85      8.29 o 
   1  12   5       62.29       73.78     17.15 o 
   2  12   5       73.25       98.45     16.27 o 
   3  12   5        4.98       19.69     13.08 o 
  -3  -9   6       59.97       86.32     24.96 o 
  -2  -9   6       74.55      114.42     17.25 o 
  -1  -9   6       44.25       67.12     14.40 o 
   0  -9   6      179.91      156.35     28.37 o 
   1  -9   6       19.83       37.60     14.73 o 
  -5  -8   6        0.74       14.04      8.70 o 
  -4  -8   6      172.43      158.62     19.59 o 
  -3  -8   6       31.28       36.07     10.04 o 
  -2  -8   6      164.22      168.71     20.27 o 
  -1  -8   6       32.89       52.09     11.49 o 
   0  -8   6      249.51      279.48     26.26 o 
   1  -8   6       11.19       15.39     12.97 o 
   2  -8   6      307.85      343.48     44.64 o 
   3  -8   6        4.75       12.75     13.19 o 
  -6  -7   6       47.56       56.99      9.80 o 
  -5  -7   6       17.86       31.68      7.63 o 
  -4  -7   6      463.86      456.82     24.18 o 
  -3  -7   6       22.68       25.37     16.60 o 
  -2  -7   6       41.34       35.26     14.84 o 
  -1  -7   6      110.39      105.52     15.15 o 
   0  -7   6      251.08      246.39     23.48 o 
   1  -7   6        3.09       13.85     10.99 o 
   2  -7   6      157.67      215.06     33.64 o 
   3  -7   6       40.78       56.95     16.93 o 
   4  -7   6      129.61      121.60     26.17 o 
  -7  -6   6        0.18        1.06      6.64 o 
  -6  -6   6        8.07       18.93      6.18 o 
  -5  -6   6      172.10      190.86     22.86 o 
  -4  -6   6      572.00      546.92     23.44 o 
  -3  -6   6      184.61      218.00     16.80 o 
  -2  -6   6      463.77      429.39     20.10 o 
  -1  -6   6      780.69      723.54     26.61 o 
   0  -6   6      381.28      377.92     18.53 o 
   1  -6   6      289.18      320.09     18.20 o 
   2  -6   6      152.45      183.83     29.47 o 
   3  -6   6      153.48      155.03     27.49 o 
   4  -6   6       39.24       45.74     15.83 o 
   5  -6   6      111.05      109.07     24.63 o 
  -8  -5   6       31.53       50.85      8.61 o 
  -7  -5   6       21.83       24.40     13.11 o 
  -6  -5   6       48.54       45.90      8.48 o 
  -5  -5   6       81.74       82.95     10.53 o 
  -4  -5   6      180.23      195.87     15.86 o 
  -3  -5   6       95.20       96.70     11.49 o 
  -2  -5   6       16.30       28.33      5.82 o 
  -1  -5   6     1440.37     1460.72     75.86 o 
   0  -5   6      225.09      230.41     15.56 o 
   1  -5   6     1101.40     1128.34     34.35 o 
   2  -5   6        5.93       11.40      9.68 o 
   3  -5   6      457.79      426.19     26.08 o 
   4  -5   6        1.06        7.06      8.36 o 
   5  -5   6      163.11      173.55     20.27 o 
   6  -5   6        2.33        0.00      7.66 o 
  -8  -4   6       11.17       23.70      7.31 o 
  -7  -4   6       81.71       89.78     11.65 o 
  -6  -4   6        1.12        1.58      6.26 o 
  -5  -4   6      936.20      932.68     45.95 o 
  -4  -4   6      312.27      281.53     17.90 o 
  -3  -4   6      478.09      433.40     18.35 o 
  -2  -4   6       25.54       28.87      5.49 o 
  -1  -4   6     1524.45     1443.36     36.48 o 
   0  -4   6       49.92       50.21      6.67 o 
   1  -4   6     1605.06     1582.53     38.84 o 
   2  -4   6       30.47       43.81      6.46 o 
   3  -4   6      758.30      728.41     31.40 o 
   4  -4   6      293.49      298.87     35.40 o 
   5  -4   6      156.79      158.62     18.95 o 
   6  -4   6       75.25       65.63     13.82 o 
   7  -4   6       37.05       40.47     10.39 o 
  -8  -3   6        0.03        4.84      5.51 o 
  -7  -3   6       95.07       99.48     11.85 o 
  -6  -3   6       33.84       54.70      8.52 o 
  -5  -3   6      586.25      512.09     21.73 o 
  -4  -3   6       99.01       93.72     12.86 o 
  -3  -3   6      880.86      923.60     27.78 o 
  -2  -3   6     1314.89     1240.96     32.27 o 
  -1  -3   6     1927.41     1835.58     41.68 o 
   0  -3   6      180.23      189.95     12.17 o 
   1  -3   6     1251.78     1197.31     30.71 o 
   2  -3   6      607.49      619.31     22.93 o 
   3  -3   6      828.18      823.33     32.03 o 
   4  -3   6      370.12      386.35     25.65 o 
   5  -3   6       78.71       82.46     14.24 o 
   6  -3   6      142.76      131.62     17.60 o 
   7  -3   6        8.75       21.33      9.95 o 
   8  -3   6       48.68       62.04     13.22 o 
  -8  -2   6       11.68        7.48      7.31 o 
  -7  -2   6        0.30        5.09      4.81 o 
  -6  -2   6      584.43      567.54     23.60 o 
  -5  -2   6      752.02      714.11     25.38 o 
  -4  -2   6      240.24      210.48     14.74 o 
  -3  -2   6       40.94       51.12      7.85 o 
  -2  -2   6     3583.37     3545.26     68.84 o 
  -1  -2   6     1072.67     1011.55     26.24 o 
   0  -2   6     1310.68     1258.32     49.15 o 
   1  -2   6      926.12      959.64     25.12 o 
   2  -2   6      682.37      627.44     19.31 o 
   3  -2   6      257.21      283.24     20.32 o 
   4  -2   6     1069.80     1007.37     50.36 o 
   5  -2   6      235.12      279.80     22.89 o 
   6  -2   6      339.52      325.84     30.46 o 
   7  -2   6       11.49       24.27      9.19 o 
   8  -2   6       44.12       49.91     11.81 o 
  -9  -1   6       20.73       34.39     15.39 o 
  -8  -1   6       18.80       26.73     12.53 o 
  -7  -1   6       69.17       74.82     10.58 o 
  -6  -1   6      174.30      177.82     15.37 o 
  -5  -1   6      318.53      317.12     18.56 o 
  -4  -1   6      427.48      437.90     17.93 o 
  -3  -1   6       34.14       56.20      8.19 o 
  -2  -1   6     8832.42     8666.11    147.15 o 
  -1  -1   6      351.73      398.75     13.80 o 
   0  -1   6     4788.36     4905.82    104.91 o 
   1  -1   6       83.95       87.25      7.17 o 
   2  -1   6     1605.64     1558.02     34.33 o 
   3  -1   6       93.21      109.18      8.28 o 
   4  -1   6      716.02      688.10     33.53 o 
   5  -1   6       35.97       41.62     16.60 o 
   6  -1   6        7.49       15.21      6.76 o 
   7  -1   6      102.49       82.63     13.81 o 
   8  -1   6      155.97      136.12     27.71 o 
   9  -1   6        1.01       12.20      9.64 o 
  -8   0   6       55.29       67.73     13.12 o 
  -7   0   6       11.48       22.67      6.54 o 
  -6   0   6       58.63       72.04      9.43 o 
  -5   0   6       96.07      109.30     11.27 o 
  -4   0   6      194.26      200.42     13.48 o 
  -3   0   6      139.32      133.88     10.16 o 
  -2   0   6      383.68      269.10     19.81 o 
  -1   0   6     1322.98     1519.28     32.49 o 
   0   0   6     6624.90     6907.56    145.95 o 
   1   0   6     1407.74     1529.25     31.82 o 
   2   0   6     9446.67    10171.67    167.01 o 
   3   0   6     1965.05     1969.85     40.76 o 
   4   0   6     1562.21     1509.96     33.88 o 
   5   0   6      335.05      336.37     37.71 o 
   6   0   6      825.31      735.30     32.72 o 
   7   0   6       14.47       26.17      9.10 o 
   8   0   6       28.43       55.33     13.08 o 
   9   0   6       45.84       53.97     13.21 o 
  -8   1   6       32.47       23.54     11.43 o 
  -7   1   6       49.71       48.55     20.67 o 
  -6   1   6      897.80      898.55     30.15 o 
  -5   1   6        2.20        5.79      4.07 o 
  -4   1   6      540.36      530.24     19.35 o 
  -3   1   6     1329.04     1365.86     33.28 o 
  -2   1   6     2422.28     2636.53     52.00 o 
  -1   1   6      252.80      220.19     13.55 o 
   0   1   6      769.53      708.62     24.25 o 
   1   1   6     1824.00     1829.42     76.30 o 
   2   1   6     2166.66     2117.20     52.97 o 
   3   1   6     3861.85     3882.78     97.85 o 
   4   1   6      804.41      778.86     21.25 o 
   5   1   6     1151.30     1053.22     38.04 o 
   6   1   6       33.01       33.27      8.27 o 
   7   1   6      227.36      220.69     21.82 o 
   8   1   6       28.55       34.04     10.57 o 
   9   1   6       27.85       35.58     11.89 o 
  -8   2   6       14.55       24.31      8.71 o 
  -7   2   6      114.71      141.30     18.80 o 
  -6   2   6      273.38      268.93     18.20 o 
  -5   2   6       36.01       36.62      6.55 o 
  -4   2   6      111.69      134.81     13.53 o 
  -3   2   6     2636.40     2548.12     73.78 o 
  -2   2   6     1294.22     1286.77     54.30 o 
  -1   2   6     1604.02     1516.59     31.83 o 
   0   2   6      160.08      181.72      6.52 o 
   1   2   6     1528.83     1511.73     41.23 o 
   2   2   6      275.43      328.81     12.20 o 
   3   2   6     7223.40     7732.05    129.94 o 
   4   2   6      103.77       90.02     11.54 o 
   5   2   6      922.16      884.12     58.60 o 
   6   2   6      222.52      195.67     18.47 o 
   7   2   6      861.63      807.49     35.54 o 
   8   2   6       39.87       44.93     11.76 o 
   9   2   6       41.80       16.16      9.18 o 
  -8   3   6        4.10        4.06      8.32 o 
  -7   3   6       54.58       58.33     11.79 o 
  -6   3   6       20.21       25.51     13.85 o 
  -5   3   6      889.03      882.98     34.78 o 
  -4   3   6       15.50      112.33     68.61 o 
  -3   3   6     2838.97     2791.77     57.37 o 
  -2   3   6      175.26      181.05     13.20 o 
  -1   3   6     5801.92     5980.82    102.78 o 
   0   3   6      289.39      256.00      9.36 o 
   1   3   6     2939.20     2968.02     54.49 o 
   2   3   6      692.74      696.20     18.04 o 
   3   3   6     1082.27     1045.78     25.39 o 
   4   3   6      225.03      226.73     11.93 o 
   5   3   6      376.19      366.63     21.26 o 
   6   3   6       89.45       98.69     16.16 o 
   7   3   6      356.73      353.09     26.24 o 
   8   3   6        4.68        9.27     10.23 o 
   9   3   6       27.60       21.69      9.75 o 
  -8   4   6        0.84       12.32      9.55 o 
  -7   4   6      153.83      141.98     19.41 o 
  -6   4   6        7.60       12.92      7.53 o 
  -5   4   6       99.26      119.12     11.89 o 
  -4   4   6       78.36       89.02      9.41 o 
  -3   4   6     1438.78     1326.74     33.71 o 
  -2   4   6        8.79       17.70      4.44 o 
  -1   4   6     2537.71     2600.18     51.26 o 
   0   4   6     2199.45     2316.86     53.88 o 
   1   4   6     2762.00     2763.32     52.42 o 
   2   4   6     2698.85     2760.07     52.95 o 
   3   4   6     1568.79     1513.14     34.18 o 
   4   4   6      883.74      884.69     24.57 o 
   5   4   6       33.06       29.63      5.45 o 
   6   4   6      354.54      354.60     21.58 o 
   7   4   6       10.65       16.83      6.95 o 
   8   4   6      156.50      145.12     18.89 o 
   9   4   6        1.44       12.57     12.20 o 
  -7   5   6       37.82       71.25     20.23 o 
  -6   5   6      206.30      212.26     22.73 o 
  -5   5   6      139.08      164.35     18.35 o 
  -4   5   6      443.99      422.89     20.69 o 
  -3   5   6      291.33      307.79     15.69 o 
  -2   5   6      735.49      697.14     22.63 o 
  -1   5   6      368.29      387.57     14.05 o 
   0   5   6      704.37      730.13     19.89 o 
   1   5   6      590.65      585.67     17.65 o 
   2   5   6     3183.02     3143.70     59.82 o 
   3   5   6      263.35      272.88     23.74 o 
   4   5   6     1164.79     1089.88     28.97 o 
   5   5   6        4.91       13.21      4.67 o 
   6   5   6      471.65      490.98     19.63 o 
   7   5   6       92.65       77.82     12.99 o 
   8   5   6       46.53       47.05     10.95 o 
   9   5   6        0.15       18.03      9.02 o 
  -7   6   6        4.43       21.99     14.07 o 
  -6   6   6       57.73       77.18     20.67 o 
  -5   6   6        0.11        8.14     10.12 o 
  -4   6   6      867.98      892.74     54.42 o 
  -3   6   6       20.92       27.51     12.97 o 
  -2   6   6     1095.23     1050.88     38.09 o 
  -1   6   6       11.93       15.89      5.97 o 
   0   6   6      975.44      946.66     45.08 o 
   1   6   6        3.92        8.03      4.17 o 
   2   6   6     2603.43     2656.61     80.12 o 
   3   6   6      325.18      313.54     13.63 o 
   4   6   6     1105.70     1041.31     42.68 o 
   5   6   6      163.63      174.00     13.47 o 
   6   6   6      662.54      656.34     24.12 o 
   7   6   6       23.11       25.64      6.75 o 
   8   6   6       80.04       97.61     15.39 o 
   9   6   6        6.12       11.87      9.29 o 
  -6   7   6       44.32       61.79     20.23 o 
  -5   7   6        2.11       21.99     12.97 o 
  -4   7   6      353.45      414.28     43.32 o 
  -3   7   6       12.17       21.06      7.64 o 
  -2   7   6     1419.99     1376.43     47.73 o 
  -1   7   6      364.74      379.69     23.34 o 
   0   7   6      938.08      871.36     34.26 o 
   1   7   6      620.51      576.88     33.31 o 
   2   7   6      800.31      682.05     29.02 o 
   3   7   6      172.61      193.78     17.72 o 
   4   7   6      350.20      371.29     24.45 o 
   5   7   6      404.44      413.41     18.10 o 
   6   7   6      573.96      550.83     23.69 o 
   7   7   6       42.60       55.89      9.15 o 
   8   7   6       43.77       47.51     11.81 o 
   9   7   6       41.30       49.86     12.21 o 
  -5   8   6       22.19       45.08     19.57 o 
  -4   8   6       75.69       95.43     23.31 o 
  -3   8   6       99.22      131.56     16.64 o 
  -2   8   6      389.62      398.45     28.06 o 
  -1   8   6      452.01      448.90     26.72 o 
   0   8   6      620.31      628.92     30.01 o 
   1   8   6      940.28      914.76     36.72 o 
   2   8   6      425.48      395.03     24.20 o 
   3   8   6      214.03      264.46     22.70 o 
   4   8   6       20.12       36.84      9.02 o 
   5   8   6      337.55      350.42     28.81 o 
   6   8   6       14.45       23.45      8.07 o 
   7   8   6      119.38      122.50     17.16 o 
   8   8   6        4.47       31.66     15.83 o 
  -4   9   6        2.13       10.34     14.07 o 
  -3   9   6       93.74       97.19     23.75 o 
  -2   9   6        3.60        1.67      9.68 o 
  -1   9   6      579.00      556.38     34.30 o 
   0   9   6      123.38      151.15     24.85 o 
   1   9   6     1035.98      976.59     40.73 o 
   2   9   6        3.32        4.92      6.14 o 
   3   9   6     1684.01     1587.09     55.05 o 
   4   9   6       11.38        7.07     15.61 o 
   5   9   6      288.80      329.33     27.21 o 
   6   9   6        5.91       16.72      8.16 o 
   7   9   6       55.73       63.44     13.29 o 
   8   9   6        9.33       32.41     10.56 o 
  -3  10   6      113.90      148.21     29.25 o 
  -2  10   6        0.99       13.58      8.16 o 
  -1  10   6       41.60       48.01     11.45 o 
   0  10   6       40.02       31.12      8.78 o 
   1  10   6      358.95      365.07     47.39 o 
   2  10   6       48.30       58.79     14.62 o 
   3  10   6       92.36      124.74     17.17 o 
   4  10   6      217.57      207.60     36.83 o 
   5  10   6      332.65      361.17     35.73 o 
   6  10   6       13.33       24.24     10.23 o 
   7  10   6       30.79       55.90     11.97 o 
  -2  11   6       61.25       90.38     23.53 o 
  -1  11   6       79.56       93.23     19.90 o 
   0  11   6      159.13      189.76     23.53 o 
   1  11   6       60.81       76.32     14.85 o 
   2  11   6       45.57       54.08     11.12 o 
   3  11   6       26.05       35.75     10.16 o 
   4  11   6      126.44       93.18     15.24 o 
   5  11   6       73.91       77.77     23.64 o 
   6  11   6       29.47       21.59     10.57 o 
   1  12   6        2.84       20.17      9.63 o 
   2  12   6      210.35      205.60     35.40 o 
   3  12   6       21.76       28.43     15.72 o 
  -4  -8   7      105.68      107.61     16.60 o 
  -3  -8   7        4.79       13.57      8.48 o 
  -2  -8   7       22.36       27.17      8.93 o 
  -1  -8   7       72.02       68.36     15.83 o 
   0  -8   7      163.19      155.46     30.79 o 
   1  -8   7       26.11       48.38     15.17 o 
   2  -8   7       93.19      120.72     23.09 o 
  -6  -7   7       51.93       47.45     14.32 o 
  -5  -7   7       41.45       40.94      7.83 o 
  -4  -7   7      223.03      221.58     24.91 o 
  -3  -7   7       98.71      118.88     16.83 o 
  -2  -7   7      246.43      262.50     25.17 o 
  -1  -7   7       47.29       51.87     10.85 o 
   0  -7   7       53.49       59.63     12.12 o 
   1  -7   7      170.09      198.79     31.01 o 
   2  -7   7      119.74      135.90     26.83 o 
   3  -7   7      104.92      107.09     23.75 o 
   4  -7   7       17.24       38.26     15.39 o 
  -7  -6   7        2.96        9.46      8.14 o 
  -6  -6   7        3.26       11.85      6.04 o 
  -5  -6   7      144.20      152.08     15.10 o 
  -4  -6   7       29.87       38.65      8.33 o 
  -3  -6   7      578.88      564.91     23.92 o 
  -2  -6   7      151.99      157.64     14.62 o 
  -1  -6   7      341.45      332.04     20.45 o 
   0  -6   7        1.31        9.42      5.54 o 
   1  -6   7      419.62      453.92     20.62 o 
   2  -6   7       10.63        6.60      9.90 o 
   3  -6   7       84.87      104.45     23.09 o 
   4  -6   7        2.85       11.21     11.65 o 
   5  -6   7       72.92      121.38     26.17 o 
  -7  -5   7       24.92       35.16      9.61 o 
  -6  -5   7        5.99       15.93      6.00 o 
  -5  -5   7      344.73      343.08     22.13 o 
  -4  -5   7       73.97       61.97      8.91 o 
  -3  -5   7      171.20      166.79     14.71 o 
  -2  -5   7      150.17      190.83     15.39 o 
  -1  -5   7     1162.33     1131.38     33.48 o 
   0  -5   7      160.22      196.28     17.59 o 
   1  -5   7     1009.21      970.57     34.66 o 
   2  -5   7      169.91      186.82     19.12 o 
   3  -5   7      249.87      237.87     22.38 o 
   4  -5   7      134.56      187.28     23.31 o 
   5  -5   7      100.46      103.32     16.06 o 
   6  -5   7        2.44        6.60     13.41 o 
  -8  -4   7        1.25       10.65      8.01 o 
  -7  -4   7       29.31       43.76      7.91 o 
  -6  -4   7       74.66       89.12     13.48 o 
  -5  -4   7      297.36      297.21     40.25 o 
  -4  -4   7       92.85       90.76     10.79 o 
  -3  -4   7      807.46      768.72     26.26 o 
  -2  -4   7        0.47        0.00      3.70 o 
  -1  -4   7      463.68      436.20     26.06 o 
   0  -4   7      268.16      273.32     16.30 o 
   1  -4   7     1181.94     1040.62     42.59 o 
   2  -4   7      354.56      374.53     17.41 o 
   3  -4   7      124.34       99.73     13.71 o 
   4  -4   7      292.03      326.94     26.10 o 
   5  -4   7       60.23       71.68     13.36 o 
   6  -4   7       97.93      111.75     16.77 o 
   7  -4   7        7.62       26.22     10.70 o 
  -8  -3   7        5.04       10.02      7.28 o 
  -7  -3   7       15.23       23.85      6.62 o 
  -6  -3   7      212.41      215.84     17.58 o 
  -5  -3   7      199.02      202.77     19.96 o 
  -4  -3   7      523.11      502.25     27.05 o 
  -3  -3   7       91.63      102.02     14.98 o 
  -2  -3   7     1192.86     1047.05     92.69 o 
  -1  -3   7      129.27      121.94     10.58 o 
   0  -3   7     1365.06     1308.27     33.54 o 
   1  -3   7      718.79      742.47     23.35 o 
   2  -3   7      677.65      616.04     33.51 o 
   3  -3   7       51.88       39.26      8.31 o 
   4  -3   7     1008.29     1018.91     39.71 o 
   5  -3   7       14.99       23.69     12.53 o 
   6  -3   7      118.53      160.39     20.22 o 
   7  -3   7        0.35        0.00      8.63 o 
  -8  -2   7        1.03        4.18      6.22 o 
  -7  -2   7        1.04        3.75      5.28 o 
  -6  -2   7       96.02      116.01     19.47 o 
  -5  -2   7       39.81       49.93      7.94 o 
  -4  -2   7      790.31      780.15     26.50 o 
  -3  -2   7       46.82       64.84     13.83 o 
  -2  -2   7     1376.09     1167.86     30.87 o 
  -1  -2   7      247.06      282.37     15.91 o 
   0  -2   7     1624.48     1517.06     63.80 o 
   1  -2   7       10.81       14.26      3.70 o 
   2  -2   7      675.79      663.31     20.87 o 
   3  -2   7       67.95       89.96     12.14 o 
   4  -2   7      647.84      579.22     29.25 o 
   5  -2   7       30.75       38.64      9.14 o 
   6  -2   7      410.80      390.66     29.00 o 
   7  -2   7       42.66       46.10     12.57 o 
   8  -2   7       74.25       63.68     20.78 o 
  -8  -1   7       38.51       40.04     10.39 o 
  -7  -1   7        1.87        2.50      8.00 o 
  -6  -1   7      128.42      137.29     14.04 o 
  -5  -1   7        3.32        8.63      6.52 o 
  -4  -1   7      586.02      554.19     22.51 o 
  -3  -1   7       64.65       57.04      7.85 o 
  -2  -1   7     1883.35     1845.93     41.58 o 
  -1  -1   7     1367.56     1297.45     31.13 o 
   0  -1   7     8053.11     7746.18    181.90 o 
   1  -1   7      296.76      261.97     11.03 o 
   2  -1   7      758.76      749.72     21.31 o 
   3  -1   7     1009.11     1030.15     26.83 o 
   4  -1   7      380.75      333.85     20.03 o 
   5  -1   7      128.47      144.19     16.34 o 
   6  -1   7      123.29      154.90     17.81 o 
   7  -1   7      108.85      119.64     17.41 o 
   8  -1   7        6.02       19.79     14.73 o 
  -8   0   7       36.66       36.01     22.10 o 
  -7   0   7       83.56       74.51     10.75 o 
  -6   0   7      621.37      565.45     23.67 o 
  -5   0   7        9.86       14.81      5.16 o 
  -4   0   7      268.82      295.49     16.00 o 
  -3   0   7      677.56      679.82     21.83 o 
  -2   0   7      602.68      615.19     18.96 o 
  -1   0   7     2023.28     2004.16     41.59 o 
   0   0   7     1021.50      966.32     27.12 o 
   1   0   7     2330.33     2318.47     61.60 o 
   2   0   7      427.98      366.17     13.59 o 
   3   0   7     2712.59     2633.30     52.55 o 
   4   0   7       61.49       94.41     11.89 o 
   5   0   7      259.83      274.23     22.87 o 
   6   0   7        0.05        1.74      5.72 o 
   7   0   7       67.32       80.89     13.57 o 
   8   0   7        0.08        7.70      8.55 o 
   9   0   7       12.20       21.26     10.95 o 
  -8   1   7        8.46        6.42      9.35 o 
  -7   1   7       35.92       41.83     10.09 o 
  -6   1   7        6.45        6.44      5.42 o 
  -5   1   7      197.11      178.70     20.82 o 
  -4   1   7       99.86      119.90     12.74 o 
  -3   1   7      632.81      604.03     20.13 o 
  -2   1   7        5.27        6.96      2.57 o 
  -1   1   7     1332.82     1177.56     26.95 o 
   0   1   7      602.26      589.10     32.98 o 
   1   1   7     1496.06     1561.00     79.38 o 
   2   1   7      102.78      143.08     12.28 o 
   3   1   7     5513.21     5592.30    122.07 o 
   4   1   7       26.24       40.49      4.96 o 
   5   1   7      515.00      478.33     63.44 o 
   6   1   7      223.32      191.69     18.81 o 
   7   1   7      460.79      431.51     57.61 o 
   8   1   7       13.42       26.07      9.49 o 
   9   1   7       14.03        9.19      9.78 o 
  -8   2   7        0.26       21.14      9.02 o 
  -7   2   7      207.62      188.33     21.44 o 
  -6   2   7        0.79        1.73      6.21 o 
  -5   2   7     1603.29     1594.41     42.07 o 
  -4   2   7       51.55       65.38     11.32 o 
  -3   2   7     1602.01     1563.38     37.51 o 
  -2   2   7     1059.36     1115.90     27.88 o 
  -1   2   7     5217.06     5612.85     97.58 o 
   0   2   7       36.22       41.62      6.70 o 
   1   2   7      453.86      464.41     23.20 o 
   2   2   7      208.99      192.64     14.15 o 
   3   2   7     1136.88     1142.11     35.04 o 
   4   2   7       60.60       66.35      6.76 o 
   5   2   7      700.89      677.86     27.71 o 
   6   2   7        4.68       13.56      5.98 o 
   7   2   7       22.93       33.89      9.13 o 
   8   2   7       35.28       32.88      9.67 o 
   9   2   7       14.88       30.51     12.75 o 
  -8   3   7        2.81       12.63      7.81 o 
  -7   3   7       16.38       23.63      8.89 o 
  -6   3   7        0.76        7.51      6.13 o 
  -5   3   7       11.53        6.72      4.88 o 
  -4   3   7      129.33      106.07     10.35 o 
  -3   3   7     1231.56     1233.86     32.23 o 
  -2   3   7      942.83      836.10     23.49 o 
  -1   3   7     1938.74     1919.06     40.18 o 
   0   3   7     1143.58     1128.84     25.41 o 
   1   3   7      778.85      768.12     18.51 o 
   2   3   7     1580.36     1581.09     33.41 o 
   3   3   7      931.32      904.47     23.40 o 
   4   3   7      513.64      471.05     16.43 o 
   5   3   7      193.94      211.21     12.30 o 
   6   3   7      392.04      373.55     26.50 o 
   7   3   7       35.17       47.44      9.99 o 
   8   3   7      182.52      177.68     20.93 o 
   9   3   7        3.49       18.50      8.66 o 
  -7   4   7       69.09       74.63     14.28 o 
  -6   4   7       16.67       29.94      9.45 o 
  -5   4   7       10.78        9.99      5.49 o 
  -4   4   7      292.11      304.81     17.68 o 
  -3   4   7       69.95       66.56      7.82 o 
  -2   4   7     1467.87     1461.45     37.93 o 
  -1   4   7      624.41      633.49     19.74 o 
   0   4   7     2332.20     2305.00     46.16 o 
   1   4   7        0.76       10.19      2.54 o 
   2   4   7     9334.61     9427.29    156.96 o 
   3   4   7      618.25      650.97     19.30 o 
   4   4   7      518.50      476.49     16.99 o 
   5   4   7       11.53       22.95      4.32 o 
   6   4   7      573.58      535.38     25.90 o 
   7   4   7      128.92      160.73     18.03 o 
   8   4   7       92.23      105.45     15.51 o 
   9   4   7        0.49        0.00      7.77 o 
  -7   5   7        0.30       16.49     14.29 o 
  -6   5   7      279.52      275.97     37.16 o 
  -5   5   7      114.23      139.40     17.04 o 
  -4   5   7      247.92      266.90     17.37 o 
  -3   5   7       16.98       14.63      5.65 o 
  -2   5   7      741.37      683.95     21.86 o 
  -1   5   7       94.68       85.51      7.96 o 
   0   5   7      892.75      895.40     23.75 o 
   1   5   7        0.76        1.78      2.40 o 
   2   5   7     3218.64     3282.38     63.07 o 
   3   5   7      431.93      433.86     15.71 o 
   4   5   7     1593.49     1575.88     37.83 o 
   5   5   7      609.08      561.77     20.34 o 
   6   5   7      334.39      336.19     17.50 o 
   7   5   7       90.94       89.12     13.35 o 
   8   5   7       37.81       36.44      9.92 o 
   9   5   7       11.15       15.79      8.28 o 
  -6   6   7       23.32       32.32     14.73 o 
  -5   6   7       25.57       39.36     17.15 o 
  -4   6   7      267.94      289.04     23.69 o 
  -3   6   7      279.86      251.46     21.38 o 
  -2   6   7      857.48      953.23     36.26 o 
  -1   6   7      168.50      151.69     15.09 o 
   0   6   7        9.38       19.11      8.14 o 
   1   6   7      706.49      635.85     36.73 o 
   2   6   7     1146.85     1113.02     63.57 o 
   3   6   7      324.39      351.76     14.84 o 
   4   6   7      668.78      665.18     21.99 o 
   5   6   7      327.90      336.27     17.10 o 
   6   6   7      177.27      209.23     15.91 o 
   7   6   7      342.45      366.34     27.82 o 
   8   6   7       79.69       76.33     23.75 o 
   9   6   7       29.44       27.08     10.67 o 
  -6   7   7       53.05       25.51     14.51 o 
  -5   7   7       29.28       56.95     18.03 o 
  -4   7   7      273.58      307.19     37.16 o 
  -3   7   7      203.23      205.24     20.67 o 
  -2   7   7      477.59      502.38     34.41 o 
  -1   7   7      694.39      650.20     29.48 o 
   0   7   7      127.06      153.35     16.93 o 
   1   7   7     1025.84     1104.88     71.58 o 
   2   7   7       42.30       34.30      8.01 o 
   3   7   7      400.11      405.43     22.87 o 
   4   7   7       33.61       36.63      8.01 o 
   5   7   7      659.86      641.62     29.12 o 
   6   7   7       30.70       45.32      8.02 o 
   7   7   7      130.40      139.74     13.91 o 
   8   7   7        0.04        4.30     17.26 o 
   9   7   7       26.88       41.87     11.62 o 
  -5   8   7       48.80      107.75     24.19 o 
  -4   8   7        4.07       17.15     13.19 o 
  -3   8   7      323.64      336.78     31.45 o 
  -2   8   7      169.45      207.15     21.59 o 
  -1   8   7      685.17      705.94     33.05 o 
   0   8   7       14.06       15.72     15.83 o 
   1   8   7     1247.83     1149.93     43.10 o 
   2   8   7       20.01        9.85      6.27 o 
   3   8   7      319.13      332.89     24.92 o 
   4   8   7       18.30       32.41      8.60 o 
   5   8   7       46.46       54.15     12.97 o 
   6   8   7       67.14       69.91     13.41 o 
   7   8   7      150.11      160.93     20.12 o 
   8   8   7        5.30       12.09     12.09 o 
  -4   9   7        1.58        0.00     11.87 o 
  -3   9   7       65.11       60.03     17.37 o 
  -2   9   7        7.76       17.67      8.14 o 
  -1   9   7      176.17      178.53     20.37 o 
   0   9   7       42.30       43.03      9.64 o 
   1   9   7     1088.19     1046.21     41.87 o 
   2   9   7        9.31       10.14      7.59 o 
   3   9   7      338.72      359.35     27.26 o 
   4   9   7      275.68      265.64     24.09 o 
   5   9   7      269.79      329.42     27.47 o 
   6   9   7        0.59       21.64      8.15 o 
   7   9   7        6.47       11.15      8.31 o 
   8   9   7       18.60       16.17     10.25 o 
  -3  10   7       71.99      102.03     25.73 o 
  -2  10   7       90.83       93.32     15.23 o 
  -1  10   7       36.41       25.13     12.31 o 
   0  10   7      116.78      120.36     17.09 o 
   1  10   7      108.00      125.27     26.28 o 
   2  10   7      177.15      175.86     20.48 o 
   3  10   7      178.82      166.19     39.36 o 
   4  10   7      273.34      270.32     25.51 o 
   5  10   7       25.74       44.86     12.13 o 
   6  10   7      204.00      233.52     32.10 o 
   7  10   7       23.89       18.05      9.64 o 
  -1  11   7       12.91       37.53     10.47 o 
   0  11   7      139.86      164.79     22.54 o 
   1  11   7        1.56        6.37      7.51 o 
   2  11   7      131.03      125.73     17.85 o 
   3  11   7       60.67       42.21     11.11 o 
   4  11   7       46.85       72.19     13.11 o 
   5  11   7        2.51        6.03      7.58 o 
   6  11   7       92.38       72.95     14.40 o 
   2  12   7       37.43       54.06     15.61 o 
   3  12   7      123.21      118.68     18.58 o 
  -3  -8   8      123.39      130.85     18.49 o 
  -2  -8   8      132.02      166.80     20.63 o 
  -1  -8   8       25.23       34.31     11.79 o 
   0  -8   8       28.78       34.52     14.51 o 
   1  -8   8      171.70      185.15     31.45 o 
  -5  -7   8       82.23      106.19     12.74 o 
  -4  -7   8        2.38        3.97      5.99 o 
  -3  -7   8      177.25      189.29     21.57 o 
  -2  -7   8       10.96       21.75     14.84 o 
  -1  -7   8       62.01       60.78     13.96 o 
   0  -7   8       11.43       17.49     15.61 o 
   1  -7   8      171.80      191.31     30.79 o 
   2  -7   8        4.73        0.00     10.34 o 
   3  -7   8      117.37      170.42     30.57 o 
  -6  -6   8        1.14        0.00      5.70 o 
  -5  -6   8       76.80       82.32     10.93 o 
  -4  -6   8       28.38       35.28      8.23 o 
  -3  -6   8      527.44      561.33     36.32 o 
  -2  -6   8       85.39       93.91     13.79 o 
  -1  -6   8      815.52      802.92     34.95 o 
   0  -6   8       49.62       49.92      8.96 o 
   1  -6   8      333.95      369.17     30.35 o 
   2  -6   8      103.23       91.70     20.45 o 
   3  -6   8      191.08      216.60     32.32 o 
   4  -6   8       12.64       20.89     12.53 o 
  -7  -5   8       45.99       56.84      9.29 o 
  -6  -5   8        1.06        9.37      6.61 o 
  -5  -5   8       35.16       43.30      8.16 o 
  -4  -5   8       75.33       96.89     11.47 o 
  -3  -5   8      308.89      338.93     21.32 o 
  -2  -5   8        0.46       12.31      5.30 o 
  -1  -5   8        5.86       18.93      5.79 o 
   0  -5   8      917.20      927.07     30.49 o 
   1  -5   8      307.07      319.25     19.78 o 
   2  -5   8      324.66      331.00     25.34 o 
   3  -5   8       34.76       41.99     10.47 o 
   4  -5   8      179.67      173.47     19.82 o 
   5  -5   8       44.67       75.13     14.15 o 
  -7  -4   8       28.47       34.09     13.58 o 
  -6  -4   8       33.33       34.18      8.14 o 
  -5  -4   8       11.89       12.89      6.65 o 
  -4  -4   8      510.77      487.76     22.42 o 
  -3  -4   8      425.35      400.52     20.28 o 
  -2  -4   8      116.21      112.13     11.83 o 
  -1  -4   8       41.07       52.81      7.75 o 
   0  -4   8      961.56      925.43     29.21 o 
   1  -4   8      120.04      124.32     12.25 o 
   2  -4   8      971.63      986.94     38.47 o 
   3  -4   8       22.06       25.96      8.38 o 
   4  -4   8      454.38      463.35     46.40 o 
   5  -4   8       24.94       34.16     10.81 o 
   6  -4   8      122.03      116.26     17.00 o 
  -7  -3   8        1.73        9.49      5.87 o 
  -6  -3   8      195.50      221.83     18.67 o 
  -5  -3   8       13.95       16.80      5.90 o 
  -4  -3   8      811.55      761.69     27.67 o 
  -3  -3   8        7.95       10.11      4.48 o 
  -2  -3   8      631.29      604.34     22.08 o 
  -1  -3   8       29.15       38.91      7.82 o 
   0  -3   8     1151.30     1066.56     33.96 o 
   1  -3   8       37.45       46.27      6.93 o 
   2  -3   8      737.37      713.16     24.18 o 
   3  -3   8       46.13       70.46     15.94 o 
   4  -3   8      529.83      492.05     26.74 o 
   5  -3   8       69.29       68.54     13.02 o 
   6  -3   8      190.89      188.05     21.13 o 
   7  -3   8       42.12       49.16     12.59 o 
  -8  -2   8       27.31       43.88      8.73 o 
  -7  -2   8        0.41        8.15      5.44 o 
  -6  -2   8       68.09       78.37     10.62 o 
  -5  -2   8      152.50      135.69     13.07 o 
  -4  -2   8     1018.42      958.96     30.74 o 
  -3  -2   8       45.95       43.16      6.68 o 
  -2  -2   8      741.30      743.00     23.95 o 
  -1  -2   8      896.33      786.07     50.68 o 
   0  -2   8      908.85      801.53     53.75 o 
   1  -2   8      440.81      452.61     24.43 o 
   2  -2   8       98.45      105.85      9.74 o 
   3  -2   8      372.57      400.36     22.35 o 
   4  -2   8      142.79      161.47     17.26 o 
   5  -2   8      235.25      249.43     22.68 o 
   6  -2   8       51.56       51.38     11.43 o 
   7  -2   8      118.41      114.94     17.53 o 
  -8  -1   8       33.28       54.26     13.37 o 
  -7  -1   8       13.34       23.71      7.66 o 
  -6  -1   8       62.23       52.23      9.04 o 
  -5  -1   8      178.13      181.88     14.88 o 
  -4  -1   8      559.76      496.33     20.47 o 
  -3  -1   8      347.81      273.11     15.24 o 
  -2  -1   8      270.82      279.57     14.20 o 
  -1  -1   8     2940.23     2804.01     56.95 o 
   0  -1   8     2214.23     2197.42     46.36 o 
   1  -1   8     1048.72      971.32     25.93 o 
   2  -1   8      277.08      302.10     13.33 o 
   3  -1   8      747.86      699.74     21.75 o 
   4  -1   8        5.79       11.98      5.44 o 
   5  -1   8      210.61      225.52     26.06 o 
   6  -1   8       15.77       24.26      8.19 o 
   7  -1   8       97.12      104.39     15.93 o 
   8  -1   8        9.99        6.60     14.51 o 
  -8   0   8        0.06        3.49     11.32 o 
  -7   0   8       74.37       87.32     11.91 o 
  -6   0   8        2.55        1.17      5.12 o 
  -5   0   8      603.49      567.76     27.16 o 
  -4   0   8      138.18      148.78     12.89 o 
  -3   0   8      448.96      414.62     23.45 o 
  -2   0   8       67.36       59.99      7.00 o 
  -1   0   8     3325.07     3126.87     60.83 o 
   0   0   8      170.49      164.33     13.86 o 
   1   0   8     3980.93     4032.49    120.91 o 
   2   0   8       50.98       61.20      6.31 o 
   3   0   8     1703.58     1617.33     48.15 o 
   4   0   8       11.12       13.14      6.71 o 
   5   0   8      515.32      467.20     24.35 o 
   6   0   8        4.99        7.48      6.75 o 
   7   0   8      126.71      137.20     30.24 o 
   8   0   8        0.18       14.24      9.02 o 
  -8   1   8        9.09       11.50      9.00 o 
  -7   1   8       69.11       75.95     10.90 o 
  -6   1   8        4.70        3.54      5.41 o 
  -5   1   8      593.19      586.58     31.43 o 
  -4   1   8        1.61       10.67      6.82 o 
  -3   1   8      350.19      358.94     15.74 o 
  -2   1   8      548.30      580.04     21.60 o 
  -1   1   8     2370.33     2346.76     47.05 o 
   0   1   8      135.52      134.38     12.98 o 
   1   1   8     1660.20     1617.36     48.49 o 
   2   1   8      230.29      222.14     16.16 o 
   3   1   8     1896.44     1895.93     52.55 o 
   4   1   8      612.53      608.64     19.46 o 
   5   1   8      713.83      701.34     29.09 o 
   6   1   8       38.92       39.04      9.35 o 
   7   1   8       24.88       43.47     12.09 o 
   8   1   8      113.40       90.58     17.04 o 
   9   1   8       37.43       51.21     12.89 o 
  -8   2   8       10.07        9.66      7.98 o 
  -7   2   8       31.87       21.77      8.79 o 
  -6   2   8        4.97        7.86      5.64 o 
  -5   2   8      227.53      235.08     16.91 o 
  -4   2   8      160.53      141.59     12.26 o 
  -3   2   8      868.99      872.46     38.13 o 
  -2   2   8     1567.90     1361.80     55.51 o 
  -1   2   8      871.58      835.77     21.39 o 
   0   2   8     1130.56     1127.92     36.69 o 
   1   2   8     1036.16     1099.46     35.84 o 
   2   2   8     2058.80     2058.28     71.41 o 
   3   2   8      749.15      739.49     20.59 o 
   4   2   8     1403.61     1360.72     32.76 o 
   5   2   8      340.97      352.49     20.46 o 
   6   2   8      746.90      766.30     32.59 o 
   7   2   8       18.47       28.68      8.78 o 
   8   2   8      115.63       93.79     15.27 o 
   9   2   8        1.13       12.05      8.65 o 
  -7   3   8       10.29        2.51     20.56 o 
  -6   3   8      146.04      160.70     15.16 o 
  -5   3   8       47.77       48.08      7.84 o 
  -4   3   8      690.92      646.35     23.38 o 
  -3   3   8       68.39       86.27     11.88 o 
  -2   3   8     3381.01     3142.94     69.60 o 
  -1   3   8      338.25      331.08     12.42 o 
   0   3   8     4438.53     4444.96     79.14 o 
   1   3   8       13.10       15.27      6.05 o 
   2   3   8     2606.13     2617.11     50.40 o 
   3   3   8       44.80       48.48      5.35 o 
   4   3   8      313.23      281.74     12.91 o 
   5   3   8       29.54       36.33      6.18 o 
   6   3   8      491.81      493.90     37.27 o 
   7   3   8       14.67       30.44      8.93 o 
   8   3   8       95.00      121.17     17.64 o 
   9   3   8        3.41       19.57      9.80 o 
  -7   4   8        9.52       18.87      9.66 o 
  -6   4   8      157.24      130.76     25.62 o 
  -5   4   8      405.23      418.49     22.76 o 
  -4   4   8       38.82       47.18     10.03 o 
  -3   4   8       70.14       73.50      8.31 o 
  -2   4   8     1647.21     1485.93     87.20 o 
  -1   4   8      114.58      164.37     12.21 o 
   0   4   8     1367.11     1295.31     63.33 o 
   1   4   8      495.59      539.05     15.99 o 
   2   4   8     3381.92     3301.23     62.60 o 
   3   4   8     2208.65     2266.04     47.39 o 
   4   4   8     1769.47     1709.94     39.79 o 
   5   4   8       84.54      108.65     10.29 o 
   6   4   8       14.26       24.25      7.64 o 
   7   4   8      238.14      250.58     22.87 o 
   8   4   8       54.62       94.40     15.24 o 
   9   4   8       15.26       11.54      9.02 o 
  -6   5   8       80.16      135.24     26.83 o 
  -5   5   8      201.60      178.64     16.04 o 
  -4   5   8      745.49      748.79     26.74 o 
  -3   5   8      129.50      144.68     12.60 o 
  -2   5   8      323.67      321.07     14.97 o 
  -1   5   8      228.90      223.66     11.45 o 
   0   5   8      401.66      347.09     18.58 o 
   1   5   8      760.76      790.43     21.87 o 
   2   5   8     1251.42     1216.21     32.33 o 
   3   5   8      954.39      909.83     25.17 o 
   4   5   8      556.63      515.54     21.82 o 
   5   5   8      372.17      372.68     16.14 o 
   6   5   8      130.16      141.42     14.21 o 
   7   5   8      271.90      296.72     24.32 o 
   8   5   8       81.45      113.03     15.47 o 
   9   5   8        6.02       11.70      8.25 o 
  -6   6   8       72.87      102.03     23.97 o 
  -5   6   8       66.75       70.15     19.13 o 
  -4   6   8      197.92      225.32     21.69 o 
  -3   6   8      468.79      457.12     34.74 o 
  -2   6   8      388.32      384.53     27.38 o 
  -1   6   8      561.38      509.70     24.25 o 
   0   6   8      262.19      247.27     16.55 o 
   1   6   8      457.51      448.45     15.99 o 
   2   6   8      225.57      242.16     11.95 o 
   3   6   8      922.79      889.06     25.62 o 
   4   6   8       78.77       91.56     12.73 o 
   5   6   8      420.15      469.90     19.10 o 
   6   6   8       13.97       13.89      5.58 o 
   7   6   8       62.13       63.82     11.82 o 
   8   6   8       17.08       23.20      8.64 o 
   9   6   8       35.89       28.44     20.45 o 
  -6   7   8       11.25       18.69     13.85 o 
  -5   7   8       40.75       46.62     16.27 o 
  -4   7   8        9.96       22.37      8.58 o 
  -3   7   8      651.77      664.38     32.24 o 
  -2   7   8       81.85      110.68     20.23 o 
  -1   7   8      605.77      621.45     28.80 o 
   0   7   8       50.10       64.43     10.05 o 
   1   7   8      745.54      682.85     28.97 o 
   2   7   8       16.38       38.84      8.05 o 
   3   7   8      590.44      581.65     35.18 o 
   4   7   8        7.25        6.03      7.48 o 
   5   7   8      461.49      447.60     24.44 o 
   6   7   8       39.43       41.45      8.63 o 
   7   7   8      404.86      429.79     27.13 o 
   8   7   8        1.23        0.16      8.58 o 
  -5   8   8       62.26       82.24     21.99 o 
  -4   8   8       13.32       11.87     12.97 o 
  -3   8   8      332.41      348.43     28.52 o 
  -2   8   8       20.52       25.72     10.23 o 
  -1   8   8     1049.27     1048.81     41.94 o 
   0   8   8      100.13      130.47     24.52 o 
   1   8   8     1090.63     1020.74     39.63 o 
   2   8   8      453.09      408.34     24.48 o 
   3   8   8      521.10      446.35     65.31 o 
   4   8   8       34.67       54.27     15.06 o 
   5   8   8        6.92       17.87      7.54 o 
   6   8   8      106.33      143.16     17.93 o 
   7   8   8       61.50       73.55     13.76 o 
   8   8   8       28.95       20.01     13.63 o 
  -4   9   8       28.46       77.18     19.13 o 
  -3   9   8       38.95       48.89     12.28 o 
  -2   9   8       54.23       70.29     13.40 o 
  -1   9   8       76.28       88.35     14.18 o 
   0   9   8      239.78      273.57     27.38 o 
   1   9   8      419.11      419.67     29.15 o 
   2   9   8      602.09      532.81     30.06 o 
   3   9   8      263.88      260.30     23.40 o 
   4   9   8      516.55      565.86     31.86 o 
   5   9   8       37.22       36.94      9.29 o 
   6   9   8      170.87      158.06     18.95 o 
   7   9   8       22.88       39.94     10.92 o 
  -3  10   8       17.38       57.17     17.15 o 
  -2  10   8      119.12      124.01     30.02 o 
  -1  10   8        0.49        0.00      7.66 o 
   0  10   8      105.12      141.06     22.54 o 
   1  10   8        2.96       13.17      7.81 o 
   2  10   8      275.73      276.29     25.81 o 
   3  10   8       10.82        2.86     16.16 o 
   4  10   8      208.02      203.73     22.35 o 
   5  10   8       30.90       38.66     10.57 o 
   6  10   8      214.43      240.58     24.64 o 
   7  10   8        2.38        0.00     11.32 o 
  -1  11   8       17.51       20.03     12.64 o 
   0  11   8      142.11      167.66     56.84 o 
   1  11   8       25.45       39.80     10.49 o 
   2  11   8       59.91       73.97     13.08 o 
   3  11   8       40.04       34.67      9.99 o 
   4  11   8      110.36       86.29     19.46 o 
   5  11   8       11.77       18.26      9.13 o 
   2  12   8       66.68       74.79     14.59 o 
  -4  -7   9       27.13       61.13     11.73 o 
  -3  -7   9      217.17      199.32     35.51 o 
  -2  -7   9        4.98       22.87     12.75 o 
  -1  -7   9      109.92      117.64     24.19 o 
   0  -7   9       18.33       41.12     14.73 o 
  -5  -6   9        0.53        5.26      6.30 o 
  -4  -6   9       91.67      123.81     13.26 o 
  -3  -6   9      102.68      128.13     15.67 o 
  -2  -6   9      117.88      156.28     15.32 o 
  -1  -6   9       37.71       51.20      9.27 o 
   0  -6   9      361.84      341.29     36.61 o 
   1  -6   9       82.40       76.08     19.57 o 
  -6  -5   9       23.78       25.94      9.38 o 
  -5  -5   9       15.42       22.21      6.96 o 
  -4  -5   9      244.24      236.52     18.61 o 
  -3  -5   9      101.64      100.93     11.98 o 
  -2  -5   9      223.81      264.17     26.92 o 
  -1  -5   9        0.23       11.00      5.45 o 
   0  -5   9      757.14      724.78     27.08 o 
   1  -5   9       14.86       21.41      9.00 o 
   2  -5   9      659.09      705.86     48.60 o 
   3  -5   9       13.10       24.19     13.85 o 
   4  -5   9      123.73      140.29     27.05 o 
   5  -5   9        1.42        0.00     12.97 o 
  -7  -4   9        3.77       18.34      6.78 o 
  -6  -4   9       63.09       75.17     10.76 o 
  -5  -4   9        0.14        7.57      6.09 o 
  -4  -4   9      214.42      191.70     16.40 o 
  -3  -4   9        0.01       13.30      5.23 o 
  -2  -4   9      399.27      450.86     27.38 o 
  -1  -4   9      152.39      164.84     14.57 o 
   0  -4   9      124.49      130.96     12.57 o 
   1  -4   9       70.42       78.85     12.70 o 
   2  -4   9      533.76      531.71     40.68 o 
   3  -4   9       41.29       58.27     18.25 o 
   4  -4   9      159.30      198.79     31.45 o 
   5  -4   9       78.83       97.41     24.41 o 
   6  -4   9       26.17       26.83     18.03 o 
  -7  -3   9        0.58        7.57      6.85 o 
  -6  -3   9       30.89       28.09      7.11 o 
  -5  -3   9      219.82      223.51     18.26 o 
  -4  -3   9      745.35      746.89     27.52 o 
  -3  -3   9       64.66       78.42     12.41 o 
  -2  -3   9      190.79      201.31     20.19 o 
  -1  -3   9      858.14      777.59     40.78 o 
   0  -3   9      470.27      401.80     24.67 o 
   1  -3   9      547.35      562.62     29.03 o 
   2  -3   9      416.80      417.71     32.10 o 
   3  -3   9      310.64      325.45     36.94 o 
   4  -3   9       84.63      129.96     24.41 o 
   5  -3   9      218.39      227.37     34.08 o 
   6  -3   9       47.35       50.14     18.69 o 
  -7  -2   9       11.94       28.15     12.31 o 
  -6  -2   9        1.03        3.86      5.46 o 
  -5  -2   9      351.42      343.02     21.62 o 
  -4  -2   9      236.32      260.88     18.00 o 
  -3  -2   9      528.69      504.21     20.75 o 
  -2  -2   9      136.92      170.82     15.20 o 
  -1  -2   9      893.74      880.95     35.81 o 
   0  -2   9      322.52      298.70     22.55 o 
   1  -2   9      641.32      691.52     29.97 o 
   2  -2   9       47.92       62.55     10.21 o 
   3  -2   9      496.90      466.40     36.50 o 
   4  -2   9       30.19       49.04     17.59 o 
   5  -2   9      434.47      398.23     43.32 o 
   6  -2   9        8.22        9.02     12.31 o 
   7  -2   9      104.95      110.17     25.51 o 
  -7  -1   9       18.87       19.71      6.50 o 
  -6  -1   9       12.12       16.07      7.16 o 
  -5  -1   9      149.25      149.38     21.58 o 
  -4  -1   9       23.34       16.32      5.49 o 
  -3  -1   9      707.58      675.55     27.62 o 
  -2  -1   9       21.13       15.22      7.48 o 
  -1  -1   9     1584.27     1400.26     46.70 o 
   0  -1   9      280.20      271.90     20.43 o 
   1  -1   9     2645.22     2552.52     69.57 o 
   2  -1   9       17.76       27.70      7.15 o 
   3  -1   9      213.43      233.89     18.33 o 
   4  -1   9      160.55      129.52     23.31 o 
   5  -1   9      339.44      338.20     38.92 o 
   6  -1   9       20.25       36.06     16.49 o 
   7  -1   9       75.05       97.41     24.41 o 
   8  -1   9       10.48        0.00     15.83 o 
  -7   0   9       25.37       33.82      8.34 o 
  -6   0   9       54.11       68.44      9.78 o 
  -5   0   9      422.15      414.25     23.21 o 
  -4   0   9        8.34        4.63      4.27 o 
  -3   0   9      448.61      459.70     18.42 o 
  -2   0   9      171.35      169.34     17.54 o 
  -1   0   9     1266.42     1051.39    103.35 o 
   0   0   9      522.53      490.76     43.10 o 
   1   0   9     2748.21     2454.70    209.23 o 
   2   0   9     1354.61     1358.03     43.52 o 
   3   0   9      754.80      789.08     44.75 o 
   4   0   9      870.49      860.23     51.90 o 
   5   0   9      196.83      171.74     27.27 o 
   6   0   9      200.86      196.59     32.10 o 
   7   0   9       54.34       74.32     19.57 o 
   8   0   9       45.23       46.84     17.81 o 
  -7   1   9       33.23       50.65      9.59 o 
  -6   1   9       40.94       48.60     11.30 o 
  -5   1   9      188.70      239.56     20.76 o 
  -4   1   9      308.12      305.55     17.03 o 
  -3   1   9      150.25      177.37     13.02 o 
  -2   1   9      729.56      667.73     28.99 o 
  -1   1   9      128.64      117.35     13.82 o 
   0   1   9      895.79      945.33     34.74 o 
   1   1   9      703.31      679.02     28.06 o 
   2   1   9      656.20      665.41     27.16 o 
   3   1   9       18.10       19.26      5.36 o 
   4   1   9     1358.70     1391.13     44.23 o 
   5   1   9       52.87       77.84     18.91 o 
   6   1   9      416.56      366.79     41.78 o 
   7   1   9        6.38        0.00      9.46 o 
   8   1   9       73.76      127.32     26.83 o 
  -7   2   9        4.60        0.04      7.61 o 
  -6   2   9      281.79      298.52     21.05 o 
  -5   2   9      227.04      269.47     18.53 o 
  -4   2   9      491.99      514.99     20.74 o 
  -3   2   9      171.82      242.58     14.76 o 
  -2   2   9     1717.43     1713.27     52.74 o 
  -1   2   9       38.89       51.42      9.01 o 
   0   2   9     2249.47     2140.80     59.70 o 
   1   2   9      106.05      108.30     12.83 o 
   2   2   9      376.53      371.46     19.35 o 
   3   2   9       93.90      130.29     13.88 o 
   4   2   9      787.86      805.53     31.49 o 
   5   2   9        0.42        2.64      7.48 o 
   6   2   9      337.77      346.12     39.36 o 
   7   2   9       34.07       15.39     12.09 o 
   8   2   9       57.53       26.83     13.19 o 
   9   2   9       15.52       20.01     12.53 o 
  -7   3   9        0.04       10.03      8.77 o 
  -6   3   9       26.17       36.15      8.51 o 
  -5   3   9        1.85       10.86      5.45 o 
  -4   3   9      214.97      216.24     15.51 o 
  -3   3   9      327.21      291.87     15.35 o 
  -2   3   9     2092.82     2043.41     59.41 o 
  -1   3   9      179.15      160.53     18.69 o 
   0   3   9     2278.54     2228.00     96.86 o 
   1   3   9      373.07      350.81     18.65 o 
   2   3   9     1233.13     1149.21     38.25 o 
   3   3   9      643.25      623.83     26.82 o 
   4   3   9      455.67      468.96     22.76 o 
   5   3   9       11.35       24.42      6.38 o 
   6   3   9       26.05       38.48     13.63 o 
   7   3   9      228.63      244.30     35.18 o 
   8   3   9       73.59      115.67     22.87 o 
   9   3   9       12.09       15.83     12.09 o 
  -7   4   9       14.33       15.71      8.69 o 
  -6   4   9       90.16       97.20     27.38 o 
  -5   4   9       75.85       89.78     11.13 o 
  -4   4   9      308.06      314.06     19.20 o 
  -3   4   9       19.81       20.46      4.87 o 
  -2   4   9       35.64       42.54      7.60 o 
  -1   4   9     1693.39     1637.18     49.63 o 
   0   4   9     2643.07     2376.35    207.58 o 
   1   4   9      751.35      757.20     29.58 o 
   2   4   9      551.38      630.44     52.45 o 
   3   4   9     1428.70     1410.31     44.92 o 
   4   4   9      742.91      685.28     40.35 o 
   5   4   9      230.03      216.70     19.24 o 
   7   4   9       71.70       85.32     20.23 o 
   8   4   9        3.31        3.96     12.31 o 
   9   4   9       29.00       52.34     14.07 o 
  -5   5   9       86.64       52.99     16.93 o 
  -4   5   9      145.80      185.58     24.52 o 
  -3   5   9      399.05      443.74     19.38 o 
  -2   5   9      305.89      303.26     17.58 o 
  -1   5   9      394.32      380.88     15.57 o 
   0   5   9      349.80      296.63     18.18 o 
   1   5   9     1238.62     1221.99     42.33 o 
   2   5   9       50.30       53.41     13.63 o 
   3   5   9     2306.91     2303.83     63.84 o 
   4   5   9        7.39       11.90      6.32 o 
   5   5   9      577.45      579.76     27.60 o 
   6   5   9       12.66        4.67      6.76 o 
   7   5   9      120.99      159.42     27.27 o 
   8   5   9       27.96       34.08     14.29 o 
   9   5   9       43.72        2.20     10.77 o 
  -6   6   9        4.84       12.09     11.65 o 
  -5   6   9       41.53       44.20     15.61 o 
  -4   6   9       91.91       71.23     12.80 o 
  -3   6   9      782.90      789.25     62.56 o 
  -2   6   9      138.41      141.38     15.44 o 
  -1   6   9      687.93      643.98     31.45 o 
   0   6   9       85.99      128.42     23.09 o 
   1   6   9      664.78      688.27     34.74 o 
   2   6   9      210.89      222.36     17.73 o 
   3   6   9     2133.34     2166.18     61.35 o 
   4   6   9       10.41       14.74      6.18 o 
   5   6   9      663.08      630.99     29.10 o 
   6   6   9      106.53      128.61     16.22 o 
   7   6   9      288.98      343.70     39.36 o 
   8   6   9       13.61       11.87     11.43 o 
  -5   7   9      183.38      245.40     34.52 o 
  -4   7   9        3.58       21.51      7.92 o 
  -3   7   9      383.41      406.92     28.34 o 
  -2   7   9      114.99      107.44     14.49 o 
  -1   7   9      989.93     1027.66     39.38 o 
   0   7   9      326.52      304.74     20.11 o 
   1   7   9      290.29      243.20     32.32 o 
   2   7   9      884.02      791.40     51.24 o 
   3   7   9      237.46      271.79     34.30 o 
   4   7   9      162.92      179.00     28.15 o 
   5   7   9       37.31       47.80     11.87 o 
   6   7   9      300.14      316.16     24.81 o 
   7   7   9      120.63      118.96     23.09 o 
   8   7   9       20.61       27.27     11.65 o 
  -5   8   9       10.42       47.50     16.49 o 
  -4   8   9       23.18       52.34     16.49 o 
  -3   8   9       13.15       30.35      9.17 o 
  -2   8   9      291.11      245.94     47.83 o 
  -1   8   9      225.90      260.88     23.20 o 
   0   8   9      393.49      328.60     25.10 o 
   1   8   9      102.44      103.79     22.65 o 
   2   8   9      942.50     1004.48     61.57 o 
   3   8   9        3.06       14.95     10.34 o 
   4   8   9      483.31      449.03     44.20 o 
   5   8   9        9.19        0.00      8.80 o 
   6   8   9       76.29      102.69     21.77 o 
   7   8   9       18.79       28.15     13.85 o 
  -4   9   9      115.32      173.28     30.57 o 
  -3   9   9       10.59       28.73      9.92 o 
  -2   9   9       96.45      118.19     16.86 o 
  -1   9   9        0.86       11.86      6.95 o 
   0   9   9      293.98      302.94     26.32 o 
   1   9   9        2.97        8.80      9.02 o 
   2   9   9      960.52      822.85     56.07 o 
   3   9   9        0.70       10.77     10.55 o 
   4   9   9      261.05      311.81     40.68 o 
   5   9   9       49.54       64.43     18.25 o 
   6   9   9      192.18      210.44     32.76 o 
   7   9   9        0.71       16.27     12.53 o 
  -2  10   9      113.77      101.59     23.97 o 
  -1  10   9        6.95       23.53     13.63 o 
   0  10   9       61.19       54.31     17.37 o 
   1  10   9       17.55       22.87     12.31 o 
   2  10   9      190.03      180.09     31.45 o 
   3  10   9       40.22       45.74     17.59 o 
   4  10   9      122.68       94.12     23.75 o 
   5  10   9      125.09      132.82     26.17 o 
   6  10   9       70.99       67.73     19.35 o 
  -1  11   9       80.47       94.12     22.43 o 
   0  11   9       40.10       51.90     17.37 o 
   1  11   9      108.07      138.75     27.27 o 
   2  11   9       33.52       17.59     10.55 o 
   3  11   9       43.84       68.39     19.57 o 
   4  11   9       18.92       17.15     12.75 o 
   5  11   9       59.24       76.52     21.99 o 
  -1  -7  10       47.82       55.63     18.47 o 
  -4  -6  10       57.66       44.86     16.49 o 
  -3  -6  10        0.38       13.44      9.24 o 
  -2  -6  10      363.20      383.22     30.99 o 
  -1  -6  10       18.79       31.74     10.79 o 
   0  -6  10      286.91      299.11     27.13 o 
   1  -6  10        0.26        5.50     13.41 o 
  -5  -5  10        0.00        7.43      7.51 o 
  -4  -5  10       60.93       56.74     12.20 o 
  -3  -5  10       13.52       31.73      9.98 o 
  -2  -5  10      223.40      227.30     65.42 o 
  -1  -5  10        2.40       11.91      8.69 o 
   0  -5  10       89.20       93.47     17.59 o 
   1  -5  10      305.54      336.66     38.70 o 
   2  -5  10      361.28      426.16     43.98 o 
   3  -5  10       41.88       62.45     19.13 o 
   4  -5  10       62.15       84.66     22.65 o 
  -6  -4  10       49.31       75.34     14.69 o 
  -5  -4  10       61.01       70.99     13.17 o 
  -4  -4  10      114.47       97.27     21.00 o 
  -3  -4  10      160.99      209.36     22.54 o 
  -2  -4  10      170.21      152.99     18.75 o 
  -1  -4  10      300.58      295.23     25.67 o 
   0  -4  10      360.64      357.20     27.74 o 
   1  -4  10      262.56      259.67     23.63 o 
   2  -4  10       88.54      117.20     23.75 o 
   3  -4  10      351.07      458.04     46.40 o 
   4  -4  10       47.70       65.53     20.01 o 
   5  -4  10       91.91       90.16     24.41 o 
  -6  -3  10       22.40        6.97     14.18 o 
  -5  -3  10       75.57       63.07     12.72 o 
  -4  -3  10       36.25       19.14      7.89 o 
  -3  -3  10      362.92      396.20     29.93 o 
  -2  -3  10      233.20      221.81     32.76 o 
  -1  -3  10       90.93      108.85     21.33 o 
   0  -3  10        2.97       11.11      6.81 o 
   1  -3  10      783.90      753.73     34.12 o 
   2  -3  10       97.71       90.60     20.01 o 
   3  -3  10      435.04      403.07     42.44 o 
   4  -3  10       14.82       32.10     15.17 o 
   5  -3  10      247.79      302.80     41.12 o 
   6  -3  10        4.03        8.80     14.29 o 
  -7  -2  10       10.69       18.95     21.55 o 
  -6  -2  10        2.26       10.27     11.21 o 
  -5  -2  10       92.85      100.24     15.63 o 
  -4  -2  10       62.48       49.71     11.87 o 
  -3  -2  10     1062.64     1031.98     42.86 o 
  -2  -2  10        0.53        1.15      6.82 o 
  -1  -2  10      284.97      248.74     22.07 o 
   0  -2  10      938.93      855.90     42.00 o 
   1  -2  10      817.80      755.52     33.25 o 
   2  -2  10       89.31      103.28     19.13 o 
   3  -2  10      131.74      198.13     29.69 o 
   4  -2  10      172.80      152.61     26.83 o 
   5  -2  10      261.84      317.97     40.46 o 
   6  -2  10       34.91       49.92     18.91 o 
   7  -2  10       82.05      121.82     27.49 o 
  -7  -1  10       53.31       73.55     13.50 o 
  -6  -1  10        4.86        9.68      7.70 o 
  -5  -1  10      156.29      124.63     17.68 o 
  -4  -1  10        5.36       14.34     13.52 o 
  -3  -1  10      355.64      356.52     27.36 o 
  -2  -1  10       28.03       33.31      8.71 o 
  -1  -1  10      821.97      789.06     34.00 o 
   0  -1  10      475.17      461.89     24.80 o 
   1  -1  10     1290.25     1181.85     73.77 o 
   2  -1  10      530.19      519.60     25.61 o 
   3  -1  10      152.94      127.10     23.53 o 
   4  -1  10      197.38      196.59     30.57 o 
   5  -1  10       68.87       56.07     18.69 o 
   6  -1  10      139.22      140.73     28.37 o 
   7  -1  10       18.23        0.00     12.31 o 
  -7   0  10       35.94       40.90     15.17 o 
  -6   0  10       63.10       81.46     13.92 o 
  -5   0  10      133.70      154.80     57.17 o 
  -4   0  10      363.02      403.74     35.40 o 
  -3   0  10      351.18      329.34     25.88 o 
  -2   0  10      185.76      168.51     18.27 o 
  -1   0  10       84.98       80.63     12.55 o 
   0   0  10      896.50      744.21     31.72 o 
   1   0  10       90.20       75.25     11.98 o 
   2   0  10      892.40      739.92     31.13 o 
   3   0  10        1.23        3.29     11.10 o 
   4   0  10      674.85      696.41     47.72 o 
   5   0  10        0.64        0.00      9.02 o 
   6   0  10      131.91      146.45     27.93 o 
   7   0  10        1.99       12.97     13.19 o 
   8   0  10       55.83       62.67     19.35 o 
  -7   1  10        1.52       16.30      9.79 o 
  -6   1  10       75.26       98.82     15.78 o 
  -5   1  10        0.39        1.65      7.37 o 
  -4   1  10      565.62      567.56     30.01 o 
  -3   1  10       84.61       72.01     12.08 o 
  -2   1  10      353.47      343.66     24.80 o 
  -1   1  10       48.10       58.95     10.49 o 
   0   1  10     1842.34     1723.33     53.49 o 
   1   1  10      224.79      210.96     18.70 o 
   2   1  10      699.14      695.92     29.58 o 
   3   1  10       79.86      107.07     13.08 o 
   4   1  10      828.58      788.33     49.70 o 
   5   1  10       43.26       53.87     15.61 o 
   6   1  10      323.63      301.26     39.36 o 
   7   1  10       36.31       49.48     16.49 o 
   8   1  10       22.32       40.24     18.25 o 
  -7   2  10        3.83        0.00     13.41 o 
  -6   2  10       91.81       84.05     14.54 o 
  -5   2  10       32.74       32.67     11.65 o 
  -4   2  10      908.54      780.41     51.68 o 
  -3   2  10        3.97        8.65      6.14 o 
  -2   2  10      672.11      741.84     32.47 o 
  -1   2  10      220.10      214.67     19.38 o 
   0   2  10     1722.50     1500.56    173.17 o 
   1   2  10       10.79       18.26      6.71 o 
   2   2  10      444.81      383.05     20.75 o 
   3   2  10      125.95      149.10     16.38 o 
   4   2  10      339.70      349.69     21.59 o 
   5   2  10      183.99      186.25     28.37 o 
   6   2  10      185.05      155.03     27.49 o 
   7   2  10       91.39      104.89     23.97 o 
   8   2  10       24.26       31.45     12.97 o 
  -7   3  10        2.12        0.00     12.53 o 
  -6   3  10       21.75       51.68     17.37 o 
  -5   3  10       74.45       92.20     24.19 o 
  -4   3  10      141.25      144.36     17.48 o 
  -3   3  10      493.74      449.86     24.81 o 
  -2   3  10      509.53      534.02     50.36 o 
  -1   3  10     2380.59     2211.42     63.88 o 
   0   3  10     1855.22     1817.10     54.95 o 
   1   3  10     1089.52      959.39     70.59 o 
   2   3  10      199.68      200.77     17.76 o 
   3   3  10      730.50      731.78     59.59 o 
   4   3  10      220.86      224.75     19.30 o 
   5   3  10      278.71      317.97     36.28 o 
   6   3  10       32.36       25.07     12.75 o 
   7   3  10      120.15      127.10     24.41 o 
   8   3  10        4.00        1.76     10.12 o 
  -6   4  10       20.51       56.07     16.27 o 
  -5   4  10       37.35       47.29     15.94 o 
  -4   4  10       69.40       76.33     13.31 o 
  -3   4  10       38.86       32.69      8.95 o 
  -2   4  10       14.36       15.91      7.59 o 
  -1   4  10      967.74      847.23     33.74 o 
   0   4  10      102.29      107.82     12.82 o 
   1   4  10     2475.77     2395.49     66.20 o 
   2   4  10       22.65       33.22      7.46 o 
   3   4  10     1552.53     1364.90     84.99 o 
   4   4  10       53.89       78.80     11.89 o 
   5   4  10      473.36      449.56     24.06 o 
   6   4  10        0.07        3.52      7.48 o 
   7   4  10      101.03      115.88     23.75 o 
   8   4  10        7.28       16.71     12.97 o 
  -5   5  10      172.53      275.97     36.72 o 
  -4   5  10       32.59       26.64      8.76 o 
  -3   5  10      594.94      583.21     29.21 o 
  -2   5  10       15.04       31.02      7.80 o 
  -1   5  10      608.04      571.29     34.74 o 
   0   5  10        0.23        8.56      5.04 o 
   1   5  10      854.29      736.42     30.74 o 
   2   5  10      247.78      248.69     20.03 o 
   3   5  10     1512.52     1393.19     68.94 o 
   4   5  10       85.55       94.84     13.36 o 
   5   5  10      312.78      299.57     38.81 o 
   6   5  10      246.33      285.86     34.96 o 
   7   5  10       94.86      104.67     21.33 o 
   8   5  10       15.77       13.85     10.99 o 
  -5   6  10      202.80      250.46     35.84 o 
  -4   6  10        9.46       31.88     14.51 o 
  -3   6  10       54.25       61.57     16.93 o 
  -2   6  10      593.72      639.02     47.72 o 
  -1   6  10      584.73      584.04     44.42 o 
   0   6  10      158.72      177.02     27.49 o 
   1   6  10      101.80       87.67     15.06 o 
   2   6  10      385.72      419.68     24.41 o 
   3   6  10       93.88      109.49     16.60 o 
   4   6  10      355.82      400.47     24.46 o 
   5   6  10      232.93      254.32     22.12 o 
   6   6  10       83.52       93.35     14.77 o 
   7   6  10        1.16       19.13     12.31 o 
   8   6  10       58.43       83.78     21.33 o 
  -4   7  10       75.06       79.60     19.79 o 
  -3   7  10       41.71       68.39     18.25 o 
  -2   7  10      344.80      331.16     40.46 o 
  -1   7  10      147.44      118.74     25.07 o 
   0   7  10      332.47      325.45     39.36 o 
   1   7  10        0.10        0.66      7.48 o 
   2   7  10      788.80      844.18     54.97 o 
   3   7  10        6.58       15.83     12.09 o 
   4   7  10      393.21      423.08     42.88 o 
   5   7  10       43.05       53.06     10.78 o 
   6   7  10      186.27      230.23     22.49 o 
   7   7  10        5.10        2.20     10.34 o 
   8   7  10      189.25      220.78     32.98 o 
  -4   8  10      163.50      122.26     24.85 o 
  -3   8  10       53.30       39.14     14.29 o 
  -2   8  10      222.25      207.80     32.76 o 
  -1   8  10        1.90       11.87     10.77 o 
   0   8  10     1026.00      983.81     62.01 o 
   1   8  10        2.24        0.00      7.26 o 
   2   8  10      675.35      703.23     51.46 o 
   3   8  10       14.21       17.81     12.75 o 
   4   8  10      118.43      142.71     26.83 o 
   5   8  10       22.97        3.08     12.09 o 
   6   8  10       74.53       77.18     20.23 o 
   7   8  10        2.97       14.95     12.53 o 
  -3   9  10       33.84       66.85     16.93 o 
  -2   9  10       77.45       74.32     20.23 o 
  -1   9  10        0.26        0.00      9.68 o 
   0   9  10       74.90       65.53     19.13 o 
   1   9  10      128.24      132.82     26.39 o 
   2   9  10      443.95      380.42     45.08 o 
   3   9  10      236.13      194.61     32.54 o 
   4   9  10      231.61      233.31     35.62 o 
   5   9  10      135.95      157.23     29.25 o 
   6   9  10       74.39       61.57     18.47 o 
   7   9  10       52.53       54.31     18.03 o 
  -2  10  10       75.54       75.64     19.35 o 
  -1  10  10       66.44       85.98     20.89 o 
   0  10  10       14.56       23.09     10.55 o 
   1  10  10      152.38      160.96     30.35 o 
   2  10  10       52.35       52.56     17.15 o 
   3  10  10      230.41      201.86     34.74 o 
   4  10  10       82.25       80.04     20.67 o 
   5  10  10       93.78      116.98     27.71 o 
   6  10  10        0.03       11.87     12.09 o 
   0  11  10        4.66       12.75     13.19 o 
   1  11  10       85.94       60.91     18.25 o 
   2  11  10        3.91        3.30     10.34 o 
   3  11  10       70.44       74.32     21.55 o 
   4  11  10        2.80        7.48     12.75 o 
   5  11  10       91.50       55.19     18.69 o 
  -2  -6  11      130.14      135.86     19.08 o 
  -1  -6  11       68.56       94.42     16.09 o 
   0  -6  11      146.83      134.88     27.05 o 
  -4  -5  11       12.58       14.94     12.86 o 
  -3  -5  11      112.94      114.55     17.44 o 
  -2  -5  11      141.99      148.38     19.98 o 
  -1  -5  11      100.49      105.20     16.37 o 
   0  -5  11       46.72       63.39     16.38 o 
   1  -5  11      273.14      277.29     36.94 o 
   2  -5  11        9.32       18.47     16.05 o 
   3  -5  11      199.13      228.25     34.96 o 
  -5  -4  11       31.72       55.11     12.92 o 
  -4  -4  11        0.04        0.00      6.81 o 
  -3  -4  11      167.82      149.94     23.75 o 
  -2  -4  11       39.73       46.76     11.66 o 
  -1  -4  11      100.70      129.43     17.88 o 
   0  -4  11        1.07        7.28      7.86 o 
   1  -4  11      331.63      329.19     41.78 o 
   2  -4  11        6.44       13.19     13.41 o 
   3  -4  11      173.65      213.30     34.74 o 
   4  -4  11       17.61        5.50     14.29 o 
  -6  -3  11        1.79        2.11     18.47 o 
  -5  -3  11       68.03       89.58     15.70 o 
  -4  -3  11       44.66       40.02     10.57 o 
  -3  -3  11      523.73      540.90     33.57 o 
  -2  -3  11        6.13       23.54      9.05 o 
  -1  -3  11      205.40      205.08     22.14 o 
   0  -3  11      177.81      198.37     21.41 o 
   1  -3  11      439.98      403.11     29.15 o 
   2  -3  11       51.36       45.74     16.27 o 
   3  -3  11      289.32      326.98     40.46 o 
   4  -3  11       30.00        4.62     12.97 o 
   5  -3  11      118.99      114.79     27.27 o 
  -6  -2  11        1.14        0.00      7.51 o 
  -5  -2  11       41.67       32.34      9.33 o 
  -4  -2  11       78.76       74.07     12.98 o 
  -3  -2  11      308.22      306.54     45.63 o 
  -2  -2  11      128.75      140.85     18.27 o 
  -1  -2  11      600.04      606.44     31.54 o 
   0  -2  11      167.18      150.76     18.27 o 
   1  -2  11      111.58      141.59     17.41 o 
   2  -2  11      371.38      392.73     39.14 o 
   3  -2  11      150.34      138.75     26.39 o 
   4  -2  11       99.40      115.88     24.85 o 
   5  -2  11       43.40       69.27     20.89 o 
   6  -2  11       89.04      111.93     27.93 o 
  -6  -1  11       21.98       26.30      8.89 o 
  -5  -1  11       10.88       21.98      7.85 o 
  -4  -1  11      228.14      216.20     23.23 o 
  -3  -1  11      105.94      101.53     15.30 o 
  -2  -1  11      196.80      220.24     29.58 o 
  -1  -1  11        0.66        4.37      5.76 o 
   0  -1  11      951.23      808.16     35.60 o 
   1  -1  11        1.10        5.64      6.21 o 
   2  -1  11      905.72      879.89     36.48 o 
   3  -1  11       31.37       41.56     14.73 o 
   4  -1  11      206.14      204.94     32.32 o 
   5  -1  11        1.29       20.67     13.19 o 
   6  -1  11      118.97      133.48     27.49 o 
   7  -1  11        0.58       21.11     17.59 o 
  -6   0  11       43.18       56.27     11.77 o 
  -5   0  11        5.25       11.81      8.13 o 
  -4   0  11      650.71      637.50     33.89 o 
  -3   0  11      190.90      182.19     20.36 o 
  -2   0  11      332.83      319.31     51.35 o 
  -1   0  11        0.67       10.63      5.98 o 
   0   0  11     2150.77     1977.42     61.41 o 
   1   0  11        5.28        8.24      5.55 o 
   2   0  11     1135.86     1083.37     41.01 o 
   3   0  11      187.66      170.07     17.69 o 
   4   0  11      730.64      677.94     48.60 o 
   5   0  11       43.83       37.16     15.17 o 
   6   0  11      189.58      210.88     35.18 o 
   7   0  11       13.19       14.95     13.19 o 
  -6   1  11       91.20       63.76     13.21 o 
  -5   1  11       24.33       44.52     10.83 o 
  -4   1  11      246.94      278.51     25.65 o 
  -3   1  11      124.24      114.15     16.00 o 
  -2   1  11      242.24      303.52     25.22 o 
  -1   1  11      139.47      152.75     17.32 o 
   0   1  11      199.59      213.07     30.02 o 
   1   1  11      444.99      431.34     23.85 o 
   2   1  11      444.37      457.98     55.52 o 
   3   1  11      229.76      212.29     19.65 o 
   4   1  11      162.16      219.02     31.23 o 
   5   1  11      428.94      488.83     47.72 o 
   6   1  11      101.53      109.07     24.85 o 
   7   1  11       56.13       67.51     21.99 o 
  -6   2  11        4.06        4.73     10.88 o 
  -5   2  11      144.94      134.72     18.97 o 
  -4   2  11      303.87      345.94     28.30 o 
  -3   2  11      330.07      345.33     27.17 o 
  -2   2  11      484.65      492.99     26.78 o 
  -1   2  11      596.86      555.69     27.70 o 
   0   2  11      123.90      161.83     17.26 o 
   1   2  11     1213.76     1200.40     43.22 o 
   2   2  11      221.31      216.11     22.65 o 
   3   2  11      439.97      417.64     22.98 o 
   4   2  11       16.35       24.94      7.03 o 
   5   2  11      649.00      546.66     43.10 o 
   6   2  11        3.07       30.79     12.97 o 
   7   2  11      199.99      194.17     33.42 o 
   8   2  11        0.52        5.94     12.09 o 
  -6   3  11        4.47       13.87      8.95 o 
  -5   3  11      139.22      131.16     18.18 o 
  -4   3  11       21.76       32.48      9.46 o 
  -3   3  11      292.10      311.32     29.14 o 
  -2   3  11       24.88       14.45      7.81 o 
  -1   3  11     2185.56     2002.18     61.47 o 
   0   3  11      144.29      145.91     16.43 o 
   1   3  11     1271.63     1255.40     44.23 o 
   2   3  11       45.88       44.56     12.53 o 
   3   3  11      288.81      298.04     29.69 o 
   4   3  11       13.49       26.75      8.91 o 
   5   3  11      276.28      361.73     40.46 o 
   6   3  11        0.05       16.49     10.99 o 
   7   3  11       81.43      107.09     23.31 o 
   8   3  11       14.23        1.76     11.87 o 
  -6   4  11        0.06        0.00      8.29 o 
  -5   4  11      135.00      169.40     26.72 o 
  -4   4  11        1.65        9.48     12.75 o 
  -3   4  11      148.59      164.01     19.03 o 
  -2   4  11        2.55        7.84     16.60 o 
  -1   4  11      279.73      297.39     24.19 o 
   0   4  11      325.35      297.44     22.57 o 
   1   4  11     1484.33     1411.39     92.91 o 
   2   4  11      236.96      218.79     19.90 o 
   3   4  11      475.67      473.95     26.72 o 
   4   4  11      470.20      423.77     24.17 o 
   5   4  11      255.41      265.78     22.69 o 
   6   4  11      131.03      162.94     27.05 o 
   7   4  11       36.12       55.63     16.71 o 
   8   4  11       16.33       24.63     14.51 o 
  -5   5  11      132.09      217.70     34.30 o 
  -4   5  11       30.91       33.99     10.01 o 
  -3   5  11      152.18      178.92     24.96 o 
  -2   5  11      274.45      335.42     36.83 o 
  -1   5  11      639.22      629.51     39.36 o 
   0   5  11       46.54       37.72      8.27 o 
   1   5  11      419.84      396.40     23.89 o 
   2   5  11      330.20      347.44     34.41 o 
   3   5  11      161.20      188.56     18.77 o 
   4   5  11      504.65      556.51     37.38 o 
   5   5  11      190.94      214.38     21.86 o 
   6   5  11      156.33      121.38     22.87 o 
   7   5  11        2.31       12.09     12.75 o 
   8   5  11      124.10      138.97     28.15 o 
  -5   6  11       14.47       31.01     15.39 o 
  -4   6  11      243.93      242.98     36.28 o 
  -3   6  11       43.18       71.03     18.69 o 
  -2   6  11      434.57      444.41     46.62 o 
  -1   6  11        6.20       19.35     10.12 o 
   0   6  11     1070.52      988.06     38.39 o 
   1   6  11      138.91      131.29     14.95 o 
   2   6  11      534.39      537.39     26.81 o 
   3   6  11       25.78       33.98      8.98 o 
   4   6  11      569.47      550.18     28.17 o 
   5   6  11       24.33       30.25      9.11 o 
   6   6  11      224.47      235.29     32.32 o 
   7   6  11        1.37        0.00     10.12 o 
   8   6  11       37.40       23.97     12.53 o 
  -4   7  11      132.96      131.50     27.71 o 
  -3   7  11       14.70       12.75     12.09 o 
  -2   7  11      393.34      443.97     48.60 o 
  -1   7  11        8.63        9.68     10.12 o 
   0   7  11      882.54      877.82     58.27 o 
   1   7  11        7.35       17.59     12.75 o 
   2   7  11      251.70      269.59     37.60 o 
   3   7  11      108.52       94.12     22.87 o 
   4   7  11      294.93      278.61     36.72 o 
   5   7  11       16.61       31.66     14.07 o 
   6   7  11      126.06      128.76     17.32 o 
   7   7  11       36.07       43.32     15.17 o 
   8   7  11       14.10       48.38     16.49 o 
  -4   8  11        0.64       18.03     13.85 o 
  -3   8  11      119.26      107.31     23.53 o 
  -2   8  11      219.49      201.64     31.45 o 
  -1   8  11       59.67       49.48     16.49 o 
   0   8  11      356.24      319.73     41.56 o 
   1   8  11      498.43      443.53     47.72 o 
   2   8  11      438.01      424.84     47.28 o 
   3   8  11      405.72      465.08     49.04 o 
   4   8  11      180.69      189.99     31.66 o 
   5   8  11       77.39       64.65     19.35 o 
   6   8  11       26.63       20.67     14.07 o 
  -3   9  11       49.36       40.46     14.29 o 
  -2   9  11       18.82       14.95     12.31 o 
  -1   9  11      126.61      118.52     25.51 o 
   0   9  11       59.07       45.74     15.17 o 
   1   9  11      282.24      277.73     39.36 o 
   2   9  11       37.87       33.86     14.95 o 
   3   9  11      555.44      465.52     50.58 o 
   4   9  11       82.58       97.19     23.53 o 
   5   9  11       95.21      162.50     31.01 o 
   6   9  11        1.70       10.34     13.41 o 
   7   9  11       77.32      126.66     26.61 o 
  -1  10  11      100.01      106.21     22.87 o 
   0  10  11        4.09        7.48     11.21 o 
   1  10  11       39.04       58.71     18.25 o 
   2  10  11       16.00       30.35     11.87 o 
   3  10  11      184.53      189.99     35.18 o 
   4  10  11       12.78       10.99     13.85 o 
   5  10  11      210.71      219.68     38.26 o 
   6  10  11        8.92       25.95     15.83 o 
   1  11  11       88.34       99.39     21.33 o 
   2  11  11       45.97       55.63     16.93 o 
   3  11  11       39.95       22.21     14.95 o 
   4  11  11       24.94       22.65     14.95 o 
  -2  -5  12        1.15       18.08      9.70 o 
  -1  -5  12      198.12      208.08     23.45 o 
   0  -5  12        7.72        4.29      8.28 o 
   1  -5  12       92.88      109.29     25.07 o 
  -4  -4  12       11.00       30.68     10.88 o 
  -3  -4  12      129.13      112.88     17.63 o 
  -2  -4  12       23.39       46.27     11.66 o 
  -1  -4  12      214.81      212.85     23.65 o 
   0  -4  12       12.45       21.12      9.74 o 
   1  -4  12      178.72      164.26     29.25 o 
   2  -4  12       31.51       58.71     19.35 o 
   3  -4  12      108.27      107.09     25.07 o 
  -5  -3  12       12.34       15.31      9.17 o 
  -4  -3  12       63.42       68.54     14.29 o 
  -3  -3  12       84.25       75.86     14.77 o 
  -2  -3  12      155.57      182.40     21.97 o 
  -1  -3  12      218.75      208.17     22.53 o 
   0  -3  12       95.80      104.82     26.06 o 
   1  -3  12       32.47       13.50     15.28 o 
   2  -3  12      264.52      246.50     34.96 o 
   3  -3  12      152.00      207.36     33.20 o 
   4  -3  12       73.07      123.36     28.15 o 
  -5  -2  12        4.59       17.35     10.55 o 
  -4  -2  12      168.33      188.10     22.31 o 
  -3  -2  12        1.54        9.14      7.29 o 
  -2  -2  12      535.94      483.39     39.80 o 
  -1  -2  12        1.65        2.95      6.57 o 
   0  -2  12      636.47      562.92     43.43 o 
   1  -2  12        0.03        3.53      7.26 o 
   2  -2  12      421.33      401.31     43.54 o 
   3  -2  12        0.28        3.52      9.68 o 
   4  -2  12      196.80      188.01     32.32 o 
   5  -2  12        0.30       16.49     17.15 o 
  -6  -1  12       38.59       49.79     11.09 o 
  -5  -1  12        4.37        3.85      7.62 o 
  -4  -1  12      107.05      122.25     18.07 o 
  -3  -1  12        3.04        9.82      6.44 o 
  -2  -1  12      316.46      368.82     30.05 o 
  -1  -1  12        4.26       10.45      7.01 o 
   0  -1  12      600.17      566.23     30.47 o 
   1  -1  12      189.39      221.40     22.00 o 
   2  -1  12      498.64      465.81     28.37 o 
   3  -1  12       63.79       73.67     19.35 o 
   4  -1  12      231.75      238.37     36.28 o 
   5  -1  12       17.87       32.54     14.73 o 
   6  -1  12       32.70       30.57     16.27 o 
  -6   0  12       20.98       27.27     10.56 o 
  -5   0  12       25.92       43.31     10.67 o 
  -4   0  12       48.76       72.06     13.28 o 
  -3   0  12      163.34      186.22     21.59 o 
  -2   0  12      332.83      347.02     28.82 o 
  -1   0  12        8.47        7.84      6.91 o 
   0   0  12        8.23       25.46      7.56 o 
   1   0  12      963.54      878.20     37.86 o 
   2   0  12      487.77      442.39     27.31 o 
   3   0  12      296.00      288.06     37.38 o 
   4   0  12       36.33       27.05     13.41 o 
   5   0  12      292.87      271.13     38.92 o 
   6   0  12       40.15       59.81     20.67 o 
   7   0  12       36.07       39.36     17.37 o 
  -6   1  12       30.83       26.98     10.32 o 
  -5   1  12      101.19      142.40     19.41 o 
  -4   1  12      158.63      170.33     20.52 o 
  -3   1  12      232.12      207.34     22.62 o 
  -2   1  12      105.72      154.58     21.00 o 
  -1   1  12      398.05      416.78     29.46 o 
   0   1  12       28.10       23.52      8.01 o 
   1   1  12      958.07      858.58     37.01 o 
   2   1  12      151.40      142.05     42.00 o 
   3   1  12      438.45      414.84     25.97 o 
   4   1  12        4.41        2.86      8.58 o 
   5   1  12      492.45      465.74     49.04 o 
   6   1  12        0.16        0.00      9.68 o 
   7   1  12       84.84       92.80     24.63 o 
  -6   2  12        5.35       17.99     10.88 o 
  -5   2  12      126.00      124.44     35.51 o 
  -4   2  12        7.40       26.75     10.34 o 
  -3   2  12      338.82      349.56     28.84 o 
  -2   2  12       61.58       70.44     12.79 o 
  -1   2  12      405.68      440.42     60.80 o 
   0   2  12        5.83        0.83      5.35 o 
   1   2  12      132.87      138.47     24.52 o 
   2   2  12       65.36       81.32     12.48 o 
   3   2  12      215.25      248.50     22.19 o 
   4   2  12        1.74       22.21     11.21 o 
   5   2  12      222.78      242.32     35.40 o 
   6   2  12       31.91       38.92     15.17 o 
   7   2  12       86.43      102.25     23.09 o 
  -6   3  12        2.90       10.08      9.45 o 
  -5   3  12       58.39      135.15     17.99 o 
  -4   3  12       34.92       56.19     12.57 o 
  -3   3  12      416.42      471.07     32.80 o 
  -2   3  12       71.53       73.67     12.67 o 
  -1   3  12      654.86      666.25     32.39 o 
   0   3  12      857.27      842.49     36.36 o 
   1   3  12     1925.44     1843.24     58.92 o 
   2   3  12      155.74      206.76     22.87 o 
   3   3  12      175.33      179.43     27.93 o 
   4   3  12      450.91      429.75     29.11 o 
   5   3  12      158.13      162.28     28.15 o 
   6   3  12      106.17      106.21     24.85 o 
   7   3  12       16.18       12.09     10.77 o 
  -5   4  12       54.72       83.06     26.61 o 
  -4   4  12      106.59      131.07     17.80 o 
  -3   4  12      183.53      221.97     32.76 o 
  -2   4  12       25.72       23.85     12.09 o 
  -1   4  12       65.43       70.44     20.23 o 
   0   4  12      666.37      597.21     29.55 o 
   1   4  12      342.69      389.03     27.10 o 
   2   4  12      516.62      467.64     41.78 o 
   3   4  12       73.10       81.58     13.52 o 
   4   4  12      397.98      441.93     29.54 o 
   5   4  12       51.37       73.67     17.81 o 
   6   4  12      227.31      230.67     35.18 o 
   7   4  12        4.83        9.02     12.31 o 
   8   4  12       37.59       53.21     17.59 o 
  -5   5  12       20.73       47.50     17.15 o 
  -4   5  12      145.85      243.36     38.70 o 
  -3   5  12       15.64       16.13      8.69 o 
  -2   5  12      377.51      414.03     26.56 o 
  -1   5  12       52.96       42.43      8.39 o 
   0   5  12      688.60      665.40     41.56 o 
   1   5  12       76.25       76.20     12.65 o 
   2   5  12      448.85      472.62     27.47 o 
   3   5  12       49.06       57.37     11.14 o 
   4   5  12      625.33      637.99     50.58 o 
   5   5  12       37.85       42.54     13.52 o 
   6   5  12      137.02      194.39     30.79 o 
   7   5  12       22.83        7.48     11.21 o 
   8   5  12       22.54       41.78     15.61 o 
  -5   6  12        4.02       37.16     14.73 o 
  -4   6  12      172.05      195.05     32.76 o 
  -3   6  12       11.29       25.07     11.65 o 
  -2   6  12      264.67      309.61     41.56 o 
  -1   6  12      169.56      142.49     28.15 o 
   0   6  12      582.53      558.09     45.74 o 
   1   6  12       67.20       92.46     13.30 o 
   2   6  12      338.81      323.30     24.56 o 
   3   6  12       47.95       66.02     11.17 o 
   4   6  12      361.87      363.65     27.59 o 
   5   6  12       71.26       58.99     11.99 o 
   6   6  12      150.93      179.87     29.91 o 
   7   6  12       48.89       48.38     15.83 o 
  -4   7  12       25.26       23.09     13.63 o 
  -3   7  12       85.15       47.94     18.25 o 
  -2   7  12      165.28      144.25     28.15 o 
  -1   7  12      227.89      168.22     29.91 o 
   0   7  12      309.88      335.12     42.88 o 
   1   7  12      323.72      321.93     41.12 o 
   2   7  12       26.32       45.96     16.05 o 
   3   7  12      284.38      354.03     42.88 o 
   4   7  12       67.28       65.75     20.01 o 
   5   7  12       99.17      101.81     24.19 o 
   6   7  12       22.55       31.96      9.27 o 
   7   7  12       92.34      118.74     22.65 o 
  -3   8  12       21.70       23.75     12.97 o 
  -2   8  12       10.73        0.00     10.55 o 
  -1   8  12      295.01      233.31     35.62 o 
   0   8  12      140.13      205.16     33.86 o 
   1   8  12      401.47      376.68     46.62 o 
   2   8  12       20.93        5.94     12.09 o 
   3   8  12      373.42      451.89     50.80 o 
   4   8  12        3.90        3.52     12.31 o 
   5   8  12      111.54      165.80     30.13 o 
   6   8  12        2.11        0.00     10.12 o 
  -2   9  12       16.76       16.27     11.87 o 
  -1   9  12      124.30       69.05     19.13 o 
   0   9  12        0.12        7.48     10.55 o 
   1   9  12      151.58      116.54     25.51 o 
   2   9  12       61.21       34.30     16.71 o 
   3   9  12      366.15      385.92     48.38 o 
   4   9  12       33.75       34.74     17.37 o 
   5   9  12      225.51      189.99     33.42 o 
   6   9  12       13.69        0.00     12.09 o 
  -1  10  12       58.32       82.46     20.89 o 
   0  10  12       50.07       13.85     11.21 o 
   1  10  12       95.14       71.25     19.35 o 
   2  10  12       42.18       66.85     19.57 o 
   3  10  12      102.81      136.12     29.69 o 
   4  10  12       38.81       53.43     19.57 o 
   5  10  12       54.34       23.75     16.05 o 
  -2  -4  13      138.25      167.57     22.20 o 
  -1  -4  13       71.27       89.41     24.85 o 
   0  -4  13       99.92       98.75     16.47 o 
   1  -4  13       34.37       27.71     15.17 o 
   2  -4  13       94.78       89.28     23.31 o 
  -4  -3  13       37.64       39.63     13.74 o 
  -3  -3  13        2.64        0.33      9.02 o 
  -2  -3  13      249.07      265.79     27.11 o 
  -1  -3  13       27.53       27.60     10.42 o 
   0  -3  13      120.25      132.15     18.25 o 
   1  -3  13        0.67        7.30     12.75 o 
   2  -3  13      196.10      208.68     33.64 o 
   3  -3  13        0.01        3.74     13.19 o 
  -4  -2  13       22.24       34.86     14.51 o 
  -3  -2  13       47.20       45.47     15.61 o 
  -2  -2  13      345.00      298.08     28.22 o 
  -1  -2  13       29.88       33.30     10.57 o 
   0  -2  13      203.50      190.36     21.71 o 
   1  -2  13      112.91      127.40     38.04 o 
   2  -2  13      157.93      166.90     29.25 o 
   3  -2  13       19.46       40.46     16.93 o 
   4  -2  13       61.85       81.36     22.65 o 
  -5  -1  13       12.61        4.97      9.01 o 
  -4  -1  13       31.25       27.38      9.33 o 
  -3  -1  13       93.97       78.08     14.69 o 
  -2  -1  13      159.01      208.44     23.48 o 
  -1  -1  13       86.51       71.20     13.35 o 
   0  -1  13       63.30      104.60     35.95 o 
   1  -1  13      497.64      447.78     32.01 o 
   2  -1  13      156.08      148.55     30.68 o 
   3  -1  13      196.98      252.44     37.60 o 
   4  -1  13       27.34       28.37     15.83 o 
   5  -1  13       70.17       49.04     17.81 o 
  -5   0  13       17.86       16.59      8.62 o 
  -4   0  13       18.77       26.32     11.87 o 
  -3   0  13      211.15      188.88     25.07 o 
  -2   0  13      151.16      131.19     17.59 o 
  -1   0  13      253.40      234.40     23.71 o 
   0   0  13      120.71      134.05     17.75 o 
   1   0  13      378.80      374.42     36.61 o 
   2   0  13       26.08       35.91      9.69 o 
   3   0  13      440.35      456.28     47.28 o 
   4   0  13       11.77        9.24     11.43 o 
   5   0  13      168.06      170.42     31.01 o 
   6   0  13        2.11        1.32     13.85 o 
  -5   1  13       56.55       71.92     19.35 o 
  -4   1  13        4.25        4.52      6.71 o 
  -3   1  13      247.93      282.98     27.29 o 
  -2   1  13        0.47        0.00      6.30 o 
  -1   1  13      167.91      198.58     21.74 o 
   0   1  13      131.01      155.81     19.28 o 
   1   1  13      339.11      308.57     27.71 o 
   2   1  13       86.42      102.32     15.56 o 
   3   1  13      485.74      448.18     28.00 o 
   4   1  13       11.81       20.01     11.87 o 
   5   1  13      122.05      126.22     25.29 o 
   6   1  13       60.56       71.91     19.79 o 
  -5   2  13       61.15       84.10     15.75 o 
  -4   2  13      111.76      124.94     18.35 o 
  -3   2  13      527.39      490.36     34.98 o 
  -2   2  13       33.63       31.32      9.54 o 
  -1   2  13      312.52      347.04     28.59 o 
   0   2  13      419.82      441.73     30.69 o 
   1   2  13      608.65      581.35     30.70 o 
   2   2  13      147.87      152.69     23.53 o 
   3   2  13      120.21      114.88     15.84 o 
   4   2  13      285.27      257.50     35.84 o 
   5   2  13      129.66      159.20     28.37 o 
   6   2  13       75.37       51.46     17.81 o 
   7   2  13       12.91       33.86     14.29 o 
  -5   3  13       11.54       24.22     18.91 o 
  -4   3  13       65.50       77.88     19.13 o 
  -3   3  13       75.76      102.83     16.39 o 
  -2   3  13      132.64      114.70     16.58 o 
  -1   3  13       59.15       78.42     14.09 o 
   0   3  13      833.81      788.16     36.36 o 
   1   3  13      132.76      148.65     27.05 o 
   2   3  13      310.10      295.92     31.01 o 
   3   3  13       52.13       70.19     13.19 o 
   4   3  13      193.79      180.32     29.58 o 
   5   3  13       10.34       23.09     11.87 o 
   6   3  13      148.39      128.20     26.17 o 
   7   3  13        3.80       21.55     14.07 o 
  -5   4  13        3.99       18.55      9.92 o 
  -4   4  13       78.27       88.22     17.59 o 
  -3   4  13        0.95       10.97      7.70 o 
  -2   4  13      236.83      247.74     23.92 o 
  -1   4  13        5.65        7.26      6.14 o 
   0   4  13      284.54      219.15     22.16 o 
   1   4  13      302.45      299.04     25.46 o 
   2   4  13     1219.76     1152.69     62.45 o 
   3   4  13       67.39       71.82     12.04 o 
   4   4  13      331.80      392.90     29.43 o 
   5   4  13       92.30      108.85     23.09 o 
   6   4  13      130.74      161.18     28.59 o 
   7   4  13        4.60        9.90     12.09 o 
  -4   5  13      205.69      265.29     26.66 o 
  -3   5  13        3.38        8.59      8.67 o 
  -2   5  13       73.21       90.03     14.44 o 
  -1   5  13       52.37       78.55     13.36 o 
   0   5  13      543.30      505.61     59.70 o 
   1   5  13       20.50       28.11      8.60 o 
   2   5  13      182.28      149.29     18.14 o 
   3   5  13       34.60       53.06     11.58 o 
   4   5  13      247.79      234.54     29.58 o 
   5   5  13      190.29      156.61     19.20 o 
   6   5  13      109.61      147.99     27.49 o 
   7   5  13       46.42       15.61     13.19 o 
  -4   6  13       82.90      115.01     26.39 o 
  -3   6  13       57.28       55.85     19.79 o 
  -2   6  13      130.88      117.86     25.51 o 
  -1   6  13      250.59      233.09     37.16 o 
   0   6  13      120.00      125.78     25.73 o 
   1   6  13      277.97      273.78     37.05 o 
   2   6  13       18.94       22.17      7.92 o 
   3   6  13      209.56      215.95     22.28 o 
   4   6  13       44.31       80.36     14.55 o 
   5   6  13      177.79      184.03     21.88 o 
   6   6  13       10.16       36.72     14.29 o 
   7   6  13       78.65      101.81     23.53 o 
  -3   7  13      105.93       97.41     25.73 o 
  -2   7  13       32.30       49.48     17.15 o 
  -1   7  13      280.07      198.79     32.54 o 
   0   7  13       41.38       51.02     17.37 o 
   1   7  13      403.67      398.89     47.94 o 
   2   7  13       21.26       28.81     15.17 o 
   3   7  13      136.87      171.96     30.79 o 
   4   7  13        9.77       20.67     14.29 o 
   5   7  13      223.86      202.52     33.20 o 
   6   7  13        0.59        0.00     10.99 o 
   7   7  13       46.14       85.54     20.23 o 
  -3   8  13       36.61       51.46     17.15 o 
  -2   8  13        7.60       28.59     14.29 o 
  -1   8  13      281.29      282.13     41.78 o 
   0   8  13        3.92        3.74     10.77 o 
   1   8  13      383.51      301.48     43.10 o 
   2   8  13       36.65       35.84     16.05 o 
   3   8  13      215.19      185.81     33.86 o 
   4   8  13       25.74       39.58     18.25 o 
   5   8  13       78.00       89.28     23.97 o 
   6   8  13       24.39       15.39     15.39 o 
  -1   9  13       44.45       31.01     13.85 o 
   0   9  13       84.45       79.16     20.23 o 
   1   9  13      168.41      144.25     30.13 o 
   2   9  13       91.40      111.27     27.05 o 
   3   9  13       97.56      114.79     26.83 o 
   4   9  13      141.57      132.16     29.69 o 
   5   9  13       52.47       72.79     21.11 o 
   0  10  13       63.03       69.27     17.59 o 
   1  10  13        3.22        5.94     14.95 o 
   2  10  13       77.66       36.94     18.25 o 
   3  10  13        4.20        9.90     13.63 o 
   4  10  13      135.24      128.86     29.69 o 
  -2  -3  14      141.81      138.39     19.98 o 
  -1  -3  14       40.74       52.34     12.65 o 
   0  -3  14      126.61      121.91     18.99 o 
   1  -3  14        4.66        0.00      9.46 o 
   2  -3  14       28.80       38.04     18.25 o 
  -3  -2  14       44.68       49.92     17.37 o 
  -2  -2  14       79.80      122.98     25.40 o 
  -1  -2  14      156.94      160.83     20.98 o 
   0  -2  14      141.75      125.34     25.07 o 
   1  -2  14      130.02      143.31     19.11 o 
   2  -2  14       25.85       37.82     16.05 o 
   3  -2  14      113.05      119.40     26.61 o 
  -4  -1  14        1.40       16.99     19.24 o 
  -3  -1  14      142.18      136.66     19.56 o 
  -2  -1  14       12.60       16.12     12.09 o 
  -1  -1  14      225.11      257.15     26.89 o 
   0  -1  14        0.84        9.08      8.23 o 
   1  -1  14      245.03      249.75     25.57 o 
   2  -1  14        0.27        5.50     10.77 o 
   3  -1  14      224.33      258.38     38.48 o 
   4  -1  14        0.37        0.00     10.34 o 
  -4   0  14        9.15       22.89      9.64 o 
  -3   0  14      123.65      124.04     21.99 o 
  -2   0  14       18.58       17.26      8.54 o 
  -1   0  14      324.88      326.90     29.12 o 
   0   0  14       19.43       18.81     13.41 o 
   1   0  14      316.53      316.64     28.37 o 
   2   0  14       64.68       76.55     13.73 o 
   3   0  14      256.35      278.61     38.48 o 
   4   0  14       45.55       74.10     20.89 o 
   5   0  14       60.70       36.06     19.35 o 
  -4   1  14       37.24       46.75     12.45 o 
  -3   1  14      140.55      157.94     21.44 o 
  -2   1  14       65.82       70.89     24.08 o 
  -1   1  14      125.72      151.07     19.37 o 
   0   1  14      204.90      204.37     22.92 o 
   1   1  14      138.90      115.99     16.50 o 
   2   1  14      258.97      285.90     26.61 o 
   3   1  14      192.41      169.98     29.25 o 
   4   1  14      156.65      146.67     27.93 o 
   5   1  14       50.76       59.59     17.81 o 
   6   1  14       49.91       87.96     24.63 o 
  -4   2  14       59.59      108.75     17.95 o 
  -3   2  14       12.78       30.98      9.86 o 
  -2   2  14      267.83      307.09     28.29 o 
  -1   2  14       71.25       96.26     15.55 o 
   0   2  14      129.60      148.60     18.73 o 
   1   2  14       13.17       18.48      8.92 o 
   2   2  14      258.14      308.75     33.97 o 
   3   2  14       22.16       31.34      9.64 o 
   4   2  14      167.93      187.35     30.79 o 
   5   2  14        0.14        0.00      9.68 o 
   6   2  14      123.19      115.88     25.73 o 
  -4   3  14       86.17       95.68     16.26 o 
  -3   3  14        0.74       16.77     14.84 o 
  -2   3  14      281.26      291.22     27.46 o 
  -1   3  14        1.56        0.00      6.99 o 
   0   3  14      578.99      582.12     33.79 o 
   1   3  14      163.95      156.02     19.23 o 
   2   3  14     1051.21     1109.09     45.48 o 
   3   3  14        0.36        3.91      7.95 o 
   4   3  14      107.75      107.53     23.97 o 
   5   3  14       48.67       60.69     16.05 o 
   6   3  14      107.92      110.83     21.77 o 
  -4   4  14       77.46      122.12     28.26 o 
  -3   4  14        1.04       16.68      7.77 o 
  -2   4  14       67.12      101.26     16.24 o 
  -1   4  14       23.24       26.92      9.14 o 
   0   4  14      222.59      231.53     23.57 o 
   1   4  14       28.52       37.41     10.30 o 
   2   4  14       81.58      106.05     15.69 o 
   3   4  14      326.94      319.28     36.39 o 
   4   4  14      272.30      286.68     26.88 o 
   5   4  14      136.29      163.38     29.25 o 
   6   4  14       22.61        5.50     13.19 o 
  -4   5  14       52.96       61.57     19.57 o 
  -3   5  14       92.13      104.36     47.06 o 
  -2   5  14      114.51      156.28     28.81 o 
  -1   5  14      121.37      159.76     33.64 o 
   0   5  14       17.27       26.83     28.15 o 
   1   5  14      408.09      415.92     47.83 o 
   2   5  14       88.30      120.72     17.18 o 
   3   5  14      166.11      203.71     22.70 o 
   4   5  14        0.38       14.66      8.46 o 
   5   5  14      259.19      297.30     38.70 o 
   6   5  14        0.67        9.90     13.41 o 
  -2   6  14       62.43       42.44     16.49 o 
  -1   6  14      177.77      186.69     33.20 o 
   0   6  14        0.13       16.49     14.51 o 
   1   6  14      530.89      561.30     63.11 o 
   2   6  14       58.96       57.32     12.41 o 
   3   6  14      162.54      150.24     18.73 o 
   4   6  14        4.33       18.76      8.93 o 
   5   6  14      250.85      250.96     25.64 o 
   6   6  14        1.19       26.17     14.73 o 
  -3   7  14       56.85       67.29     18.69 o 
  -2   7  14       33.51       27.71     13.63 o 
  -1   7  14      284.81      258.38     40.02 o 
   0   7  14       50.21       68.83     19.35 o 
   1   7  14      142.44      168.00     31.45 o 
   2   7  14       81.51      103.35     26.17 o 
   3   7  14       50.66       83.12     24.85 o 
   4   7  14       71.89       58.93     20.01 o 
   5   7  14       52.98       61.35     21.99 o 
  -2   8  14       22.38       34.74     14.73 o 
  -1   8  14       68.12       64.43     18.69 o 
   0   8  14      149.38      131.50     27.71 o 
   1   8  14      196.37      162.94     32.98 o 
   2   8  14      184.11      217.48     37.82 o 
   3   8  14       97.73      119.18     26.83 o 
   4   8  14      136.26      142.27     29.69 o 
   5   8  14       28.94       32.98     17.37 o 
   1   9  14       12.42       23.53     15.61 o 
   2   9  14      105.64       93.90     25.95 o 
   3   9  14        0.11        0.00     11.43 o 
   4   9  14      197.22      189.11     34.52 o 
  -1  -2  15      198.58      219.03     52.12 o 
   0  -2  15        0.00       10.43      9.24 o 
   1  -2  15      130.74      111.05     17.28 o 
  -2  -1  15        9.45       22.72     10.33 o 
  -1  -1  15      205.42      189.92     26.06 o 
   0  -1  15        6.63        0.19     10.23 o 
   1  -1  15       67.02       82.12     14.46 o 
   2  -1  15      113.67      122.26     24.41 o 
   3  -1  15       84.93       93.24     23.09 o 
  -3   0  15        7.08       28.40     11.32 o 
  -2   0  15      107.06      143.51     23.09 o 
  -1   0  15       92.18       88.59     15.37 o 
   0   0  15       65.54       80.98     14.71 o 
   1   0  15       59.52       46.87     30.24 o 
   2   0  15      130.50      136.90     19.05 o 
   3   0  15       72.40       57.17     20.45 o 
   4   0  15       78.84      105.99     25.73 o 
  -3   1  15       11.74       25.71      9.10 o 
  -2   1  15      218.05      244.17     26.12 o 
  -1   1  15       38.85       46.73     11.50 o 
   0   1  15      125.04      157.25     20.21 o 
   1   1  15        1.19        1.41      6.32 o 
   2   1  15      276.86      299.12     28.24 o 
   3   1  15        5.45       15.83     11.87 o 
   4   1  15      171.78      245.18     38.48 o 
   5   1  15        0.97       10.99      9.90 o 
  -3   2  15        4.34       13.09      9.41 o 
  -2   2  15      271.69      303.02     37.49 o 
  -1   2  15        1.11        8.92     10.55 o 
   0   2  15      300.48      297.70     27.94 o 
   1   2  15       14.89       39.93     10.45 o 
   2   2  15      160.35      164.44     19.97 o 
   3   2  15       14.10       21.83      8.22 o 
   4   2  15       81.88       81.14     22.43 o 
   5   2  15       25.90      188.23     39.80 o 
  -3   3  15       48.46       70.75     14.68 o 
  -2   3  15      126.32      137.35     19.82 o 
  -1   3  15       68.31       64.61     30.90 o 
   0   3  15      104.05      128.75     21.33 o 
   1   3  15      238.14      276.69     26.89 o 
   2   3  15      207.90      259.86     25.17 o 
   3   3  15      166.52      207.67     23.53 o 
   4   3  15      120.73      144.25     26.83 o 
   5   3  15       31.81       59.59     19.57 o 
  -3   4  15       81.57       88.85     15.85 o 
  -2   4  15       52.59       50.08     11.49 o 
  -1   4  15      137.16      147.22     19.24 o 
   0   4  15        0.90        0.00      6.64 o 
   1   4  15      502.86      421.07     32.55 o 
   2   4  15       23.47       35.11     10.49 o 
   3   4  15      288.36      251.77     26.28 o 
   4   4  15        0.20       17.51      8.56 o 
   5   4  15      213.50      306.09     40.68 o 
  -3   5  15      103.54      132.24     19.38 o 
  -2   5  15       26.48       35.69     11.35 o 
  -1   5  15       58.83       52.01     11.43 o 
   0   5  15        3.54       17.60      8.53 o 
   1   5  15      266.58      287.59     76.52 o 
   2   5  15       20.78       41.14     11.14 o 
   3   5  15      139.15      135.37     19.06 o 
   4   5  15       17.80       26.79      9.75 o 
   5   5  15      116.83      195.05     31.01 o 
  -1   6  15      160.69      211.76     34.96 o 
   0   6  15       61.58       86.86     24.41 o 
   1   6  15       24.64       39.60     10.17 o 
   2   6  15      213.90      230.19     40.02 o 
   3   6  15      185.90      199.76     22.92 o 
   4   6  15       56.73       75.16     14.03 o 
   5   6  15       64.02       90.82     21.99 o 
  -2   7  15       41.83       43.76     15.61 o 
  -1   7  15       66.49       66.19     18.47 o 
   0   7  15      198.26      171.52     34.96 o 
   1   7  15      117.14      149.97     31.88 o 
   2   7  15      129.63      140.07     29.69 o 
   3   7  15       30.41       42.00     18.69 o 
   4   7  15      102.51      152.17     31.01 o 
   5   7  15        3.87       15.17     16.27 o 
  -1   8  15        1.32       19.35     15.83 o 
   0   8  15      166.24      154.37     31.88 o 
   1   8  15       11.96       14.95     16.27 o 
   2   8  15       72.56       79.16     23.97 o 
   3   8  15       16.37       39.80     18.91 o 
   4   8  15      154.41      189.55     34.74 o 
   2   9  15      143.70      105.33     28.81 o 
  -1   0  16       11.42       18.08      9.16 o 
   0   0  16      133.99      135.31     19.57 o 
   1   0  16       10.75       22.92     10.16 o 
   2   0  16       81.09       56.95     21.11 o 
  -2   1  16      103.93      103.88     16.64 o 
  -1   1  16        9.04       17.04      8.80 o 
   0   1  16       96.02      109.84     27.38 o 
   1   1  16       27.03       35.16     17.48 o 
   2   1  16      104.61      117.69     17.09 o 
   3   1  16       30.76       51.02     15.61 o 
  -2   2  16      115.22      133.51     21.44 o 
  -1   2  16      115.81      122.56     30.79 o 
   0   2  16      108.99      103.46     25.51 o 
   1   2  16      102.57      122.76     20.34 o 
   2   2  16       80.09       64.57     12.27 o 
   3   2  16       62.15       82.02     21.11 o 
   4   2  16        7.12       24.19     13.63 o 
  -2   3  16        7.29       27.78     10.32 o 
  -1   3  16      161.46      152.75     20.23 o 
   0   3  16       10.01       18.83      9.83 o 
   1   3  16      227.45      260.58     26.92 o 
   2   3  16        4.00        5.75      8.11 o 
   3   3  16      239.60      270.00     27.75 o 
   4   3  16       28.07       53.87     17.59 o 
  -2   4  16        0.34       20.56     10.55 o 
  -1   4  16       85.45       75.25     14.10 o 
   0   4  16        7.59       12.82      8.78 o 
   1   4  16      153.38      158.28     21.88 o 
   2   4  16       32.79       37.02     15.72 o 
   3   4  16      190.49      211.87     32.43 o 
   4   4  16       55.15       79.82     20.67 o 
  -2   5  16       28.16       18.17     10.41 o 
  -1   5  16       85.12      112.41     17.48 o 
   0   5  16       37.62       63.21     12.93 o 
   1   5  16       38.35       53.65     17.37 o 
   2   5  16      141.59      143.17     19.09 o 
   3   5  16      209.43      190.63     30.13 o 
   4   5  16       32.12       56.46     13.84 o 
  -1   6  16       48.83       56.51     17.81 o 
   0   6  16      122.68      126.66     29.03 o 
   1   6  16       49.02       58.06     18.47 o 
   2   6  16       72.94       57.54     12.90 o 
   3   6  16        8.42       24.79     10.14 o 
   4   6  16      122.59       95.31     32.65 o 
   0   7  16      163.18      158.54     32.98 o 
   1   7  16        3.42       24.41     14.73 o 
   2   7  16      108.60      156.57     34.08 o 
   3   7  16       20.17       13.19     16.27 o 
   1   2  17       71.79       85.56     15.27 o 
   0   3  17        6.79       20.53     12.97 o 
   1   3  17      135.16      168.59     21.53 o 
   2   3  17       34.81       35.84     10.57 o 
   0   4  17       27.72       37.58     21.44 o 
   1   4  17       52.50       56.76     12.59 o 
   2   4  17       70.76       73.69     13.73 o 
   0   5  17       71.14       79.20     14.21 o 
   1   5  17        3.26       23.31     14.95 o 
   2   5  17      110.30      157.83     27.38 o 
                                                 
